# Supplementary material for: Characterization of aberrant glycosylation associated with osteoarthritis based on integrated glycomics methods
Source: Arthritis Res Ther. 2023 Jun 12;25:102. doi: 10.1186/s13075-023-03084-w (PMC10258941; doi:10.1186/s13075-023-03084-w)
Supplement: Supplementary file 5 — Additional file 5: Table S4. Intact glycopeptides identified from OA and control cartilages. [file 13075_2023_3084_MOESM5_ESM.xlsx]

## Sheet: Sheet1
Table S4. Intact glycopeptides identified from OA and control cartilages
Checked	Confidence	Annotated Sequence	Modifications	# Protein Groups	# Proteins	# PSMs	Master Protein Accessions	Positions in Master Proteins	Modifications in Master Proteins	# Missed Cleavages	Theo. MH+ [Da]	# Razor Quan Results	Abundance Ratio: (Sample) / (Control)	Abundance Ratio P-Value: (Sample) / (Control)	Abundance Ratio Variability [%]: (Sample) / (Control)	Abundances (Grouped): Sample	Abundances (Grouped): Control	Quan Info	Found in Sample: [S1] F1: Sample	Found in Sample: [S2] F2: Control	Glycan Composition	Off by X	Position in Protein	Confidence (by Search Engine): A5 PMI-Byonic	Confidence (by Search Engine): Sequest HT	Percolator q-Value (by Search Engine): A5 PMI-Byonic	Percolator q-Value (by Search Engine): Sequest HT	Percolator PEP (by Search Engine): A5 PMI-Byonic	Percolator PEP (by Search Engine): Sequest HT	|Log Prob| (by Search Engine): A5 PMI-Byonic	Byonic Score (by Search Engine): A5 PMI-Byonic	Delta Byonic Score (by Search Engine): A5 PMI-Byonic	Delta Mod Score (by Search Engine): A5 PMI-Byonic	PEP 2D (by Search Engine): A5 PMI-Byonic	q-Value 2D (by Search Engine): A5 PMI-Byonic	FDR 2D (by Search Engine): A5 PMI-Byonic	Peptide Group FDR 2D (by Search Engine): A5 PMI-Byonic	PEP 1D (by Search Engine): A5 PMI-Byonic	q-Value 1D (by Search Engine): A5 PMI-Byonic	FDR 1D (by Search Engine): A5 PMI-Byonic	Peptide Group FDR 1D (by Search Engine): A5 PMI-Byonic	XCorr (by Search Engine): Sequest HT	Top Apex RT [min]
FALSE	High	[R].DEDNLNYTDSFDNR.[M]	1xHexNAc(2)Hex(5) [N6]	1	1	13	A6NGE4	A6NGE4 [533-546]		0	2934.12	0	1.157	0.448997	0	2.0001e+06	1.72814e+06		High	High	HexNAc(2)Hex(5)	0	533	High	n/a					2.85	349.8	219.7	219.7	0.00141127	0.00117903	0.00117743	0.00150905	0.00277559	0.000488568	0.000484355	0.00209534		49.92
FALSE	High	[K].YFWYHNDTLLDPSLYK.[H]	1xHexNAc(2)Hex(5) [N6]	1	1	9	O75339	O75339 [341-356]		0	3291.41	0	0.246	0.7037	0	1.26785e+06	5146282		High	High	HexNAc(2)Hex(5)	0	341	High	n/a					22.64	1075.5	761.5	761.5	2.30308e-23	6.19401e-24	0	0	1.36499e-21	3.67108e-22	0	0		60.3
FALSE	High	[K].FVNTTK.[V]	1xHexNAc(2)Hex(5) [N3]	1	1	7	O75339	O75339 [548-553]		0	1925.81	0	1.404	0.359419	0	4997285	3.56032e+06		High	High	HexNAc(2)Hex(5)	0	548	High	n/a					6.03	556	85.4	85.4	9.39373e-07	1.95171e-08	0	0	5.56718e-05	0.000207879	0.000207879	0.00111173		9.89
FALSE	High	[K].FVNTTK.[V]	1xHexNAc(2)Hex(6) [N3]	1	1	2	O75339	O75339 [548-553]		0	2087.86	0	1.273	0.356684	0	316914	248966		High	Peak Found	HexNAc(2)Hex(6)	0	548	High	n/a					4.72	425.5	72.9	72.9	1.91051e-05	9.90589e-05	9.51746e-05	0.000530504	0.00113105	0.000295508	0.000294551	0.00158646		9.88
FALSE	High	[K].EHEGAIYPDNTTDFQR.[A]	1xHexNAc(4)Hex(5)NeuAc(2) [N10]	1	1	2	P00450	P00450 [129-144]		0	4097.61	0	0.01	1e-17			1.06311e+06		Not Found	High	HexNAc(4)Hex(5)NeuAc(2)	0	129	High	n/a					19.64	942.2	647.4	647.4	2.30308e-20	4.04814e-21	0	0	1.36499e-18	2.38977e-19	0	0		38.29
FALSE	High	[R].GHVNITR.[S]	1xHexNAc(4)Hex(5)NeuAc(2) [N4]	1	1	7	P00734	P00734 [118-124]		0	3001.21	0	0.361	0.965119	0	571255	1.5845e+06		High	High	HexNAc(4)Hex(5)NeuAc(2)	0	118	High	n/a					5.34	372.8	88.8	88.8	4.54269e-06	9.90589e-05	9.77422e-05	0.000541126	0.000269165	0.000207879	0.000201248	0.00107527		14.1
FALSE	High	[K].VVLHPNYSQVDIGLIK.[L]	1xHexNAc(4)Hex(5)NeuAc(2) [N6]	1	1	10	P00738	P00738 [236-251]		0	3999.78	0	0.081	0.227249	0	562169	6922853		Peak Found	High	HexNAc(4)Hex(5)NeuAc(2)	0	236	High	n/a					19.64	946.7	654	654	2.30308e-20	4.06632e-21	0	0	1.36499e-18	2.40056e-19	0	0		58.02
FALSE	High	[K].VVLHPNYSQVDIGLIK.[L]	1xHexNAc(5)Hex(5)Fuc(1)NeuAc(1) [N6]	1	1	4	P00738	P00738 [236-251]		0	4057.83	0	0.01	1e-17			1.40626e+06		Not Found	High	HexNAc(5)Hex(5)Fuc(1)NeuAc(1)	0	236	High	n/a					17.34	893.6	557.7	557.7	4.56582e-18	6.1995e-19	0	0	2.70608e-16	3.62309e-17	0	0		59.04
FALSE	High	[K].LGACNDTLQQLMEVFK.[F]	1xCarbamidomethyl [C4]; 1xHexNAc(4)Hex(5)NeuAc(2) [N5]	1	1	11	P01008	P01008 [124-139]		0	4071.68	0	0.081	0.226014	0	470442	5.81831e+06		High	High	HexNAc(4)Hex(5)NeuAc(2)	0	124	High	n/a					20.18	1031.4	676.8	676.8	6.6401e-21	1.37812e-21	0	0	3.93546e-19	8.16786e-20	0	0		89.22
FALSE	High	[K].SLTFNETYQDISELVYGAK.[L]	1xHexNAc(4)Hex(5)NeuAc(2) [N5]	1	1	10	P01008	P01008 [183-201]		0	4382.83	0	0.279	0.821818	0	299301	1.07437e+06		High	High	HexNAc(4)Hex(5)NeuAc(2)	0	183	High	n/a					19.25	915.1	730	730	5.60681e-20	1.03673e-20	0	0	3.32305e-18	6.0588e-19	0	0		92.36
FALSE	High	[K].YLGNATAIFFLPDEGK.[L]	1xHexNAc(4)Hex(5)NeuAc(1) [N4]	1	1	5	P01009	P01009 [268-283]		0	3669.57	0	0.095	0.275752	0	373715	3930528		High	High	HexNAc(4)Hex(5)NeuAc(1)	0	268	High	n/a					13.23	605.4	405.1	405.1	5.86584e-14	3.71621e-15	0	0	3.47657e-12	2.17813e-13	0	0		71.36
FALSE	High	[K].YLGNATAIFFLPDEGK.[L]	1xHexNAc(4)Hex(5)NeuAc(2) [N4]	1	1	24	P01009	P01009 [268-283]		0	3960.67	0	0.085	0.240703	0	5.19964e+06	6.11556e+07		High	High	HexNAc(4)Hex(5)NeuAc(2)	0	268	High	n/a					18.23	853.4	630	630	5.86584e-19	9.80459e-20	0	0	3.47657e-17	5.7706e-18	0	0		79.89
FALSE	High	[K].YLGNATAIFFLPDEGK.[L]	1xHexNAc(4)Hex(6)Fuc(1)NeuAc(1) [N4]	1	1	2	P01009	P01009 [268-283]		0	3977.68	0	0.085	0.295491	0	181097	2.1238e+06		High	High	HexNAc(4)Hex(6)Fuc(1)NeuAc(1)	0	268	High	n/a					10.6	610.7	349.8	349.8	2.48549e-11	5.49395e-13	0	0	1.4731e-09	3.12919e-11	0	0		79.91
FALSE	High	[K].YLGNATAIFFLPDEGK.[L]	1xHexNAc(5)Hex(5)Fuc(1)NeuAc(1) [N4]	1	1	5	P01009	P01009 [268-283]		0	4018.71	0	0.342	0.997736	0	495552	1450057		High	High	HexNAc(5)Hex(5)Fuc(1)NeuAc(1)	0	268	High	n/a					9.28	588	337.7	337.7	5.24083e-10	1.02889e-11	0	0	3.10614e-08	6.05951e-10	0	0		76.71
FALSE	High	[K].VSNQTLSLFFTVLQDVPVR.[D]	1xHexNAc(4)Hex(5)NeuAc(2) [N3]	1	1	2	P01023	P01023 [1422-1440]		0	4367.95	0	0.01	1e-17			403442		Not Found	High	HexNAc(4)Hex(5)NeuAc(2)	0	1422	High	n/a					12.21	604.2	501	501	6.10312e-13	2.24321e-14	0	0	3.6172e-11	1.29565e-12	0	0		100.82
FALSE	High	[K].TVLTPATNHMGNVTFTIPANR.[E]	1xHexNAc(2)Hex(5) [N12]	1	1	4	P01024	P01024 [74-94]		0	3471.58	0	0.01	1e-17			2.11734e+06		Not Found	High	HexNAc(2)Hex(5)	0	74	High	n/a					23.24	1143.7	831.3	577.5	5.75489e-24	1.48589e-24	0	0	3.41081e-22	8.8066e-23	0	0		47.43
FALSE	High	[K].TVLTPATNHMGNVTFTIPANR.[E]	1xHexNAc(2)Hex(6) [N12]	1	1	4	P01024	P01024 [74-94]		0	3633.64	0	0.085	0.239536	0	651717	7695219		Peak Found	High	HexNAc(2)Hex(6)	0	74	High	n/a					23.42	1146.6	901.9	591	3.80971e-24	1.07232e-24	0	0	2.25794e-22	6.35545e-23	0	0		46.73
FALSE	High	[R].EEQFNSTFR.[V]	1xHexNAc(3)Hex(3)Fuc(1) [N5]	1	1	12	P01859	P01859 [172-180]		0	2398.98	0	0.253	0.71763	0	923577	3.65595e+06		High	High	HexNAc(3)Hex(3)Fuc(1)	0	172	High	n/a					13.41	625	411.3	411.3	3.89127e-14	2.26473e-15	0	0	2.30628e-12	1.33361e-13	0	0		26.39
FALSE	High	[R].EEQFNSTFR.[V]	1xHexNAc(3)Hex(4)Fuc(1) [N5]	1	1	3	P01859	P01859 [172-180]		0	2561.03	0	0.238	0.726303	0	269524	1.13045e+06		Peak Found	High	HexNAc(3)Hex(4)Fuc(1)	0	172	High	n/a					7.82	444.9	245	245	1.5044e-08	4.00667e-10	0	0	8.91629e-07	2.36977e-08	0	0		25.87
FALSE	High	[R].EEQFNSTFR.[V]	1xHexNAc(4)Hex(3)Fuc(1) [N5]	1	1	16	P01859	P01859 [172-180]		0	2602.06	0	0.202	0.597129	0	12167817	6.02558e+07		High	High	HexNAc(4)Hex(3)Fuc(1)	0	172	High	n/a					12.6	672.6	353.6	353.6	2.50998e-13	1.11814e-14	0	0	1.48762e-11	6.42922e-13	0	0		26.4
FALSE	High	[R].EEQFNSTFR.[V]	1xHexNAc(4)Hex(4)Fuc(1) [N5]	1	1	17	P01859	P01859 [172-180]		0	2764.11	0	0.362	0.924907	0	7.02407e+06	19422819		High	High	HexNAc(4)Hex(4)Fuc(1)	0	172	High	n/a					9.17	563.2	324.3	324.3	6.81401e-10	1.40261e-11	0	0	4.03854e-08	8.29306e-10	0	0		26.18
FALSE	High	[R].EEQFNSTFR.[V]	1xHexNAc(4)Hex(4)Fuc(1)NeuAc(1) [N5]	1	1	6	P01859	P01859 [172-180]		0	3055.2	0	0.414	0.999982	0	1.08588e+06	2.62526e+06		High	High	HexNAc(4)Hex(4)Fuc(1)NeuAc(1)	0	172	High	n/a					3.94	335.8	138.6	138.6	0.000113836	0.000186986	0.000185271	0.000517331	0.00670383	0.000768566	0.000764015	0.00307535		32.13
FALSE	High	[R].EEQFNSTFR.[V]	1xHexNAc(4)Hex(5)Fuc(1) [N5]	1	1	9	P01859	P01859 [172-180]		0	2926.16	0	0.277	0.770291	0	2.36579e+06	8529537		High	High	HexNAc(4)Hex(5)Fuc(1)	0	172	High	n/a					7.31	420.6	235.4	235.4	4.90539e-08	1.3366e-09	0	0	2.90732e-06	7.93579e-08	0	0		25.78
FALSE	High	[R].EEQFNSTFR.[V]	1xHexNAc(4)Hex(5)Fuc(1)NeuAc(1) [N5]	1	1	4	P01859	P01859 [172-180]		0	3217.26	0	0.644	0.737383	0	1.69186e+06	2.62885e+06		High	High	HexNAc(4)Hex(5)Fuc(1)NeuAc(1)	0	172	High	n/a					3.71	313.3	165.3	165.3	0.000195183	0.000460745	0.000460363	0.000513875	0.0114406	0.000950119	0.000948497	0.00405679		31.53
FALSE	High	[R].EEQFNSTFR.[V]	1xHexNAc(5)Hex(3)Fuc(1) [N5]	1	1	8	P01859	P01859 [172-180]		0	2805.14	0	0.203	0.599377	0	1.51675e+06	7.47847e+06		High	High	HexNAc(5)Hex(3)Fuc(1)	0	172	High	n/a					8.16	493.3	334.7	334.7	6.84731e-09	1.59966e-10	0	0	4.05827e-07	9.3849e-09	0	0		26.55
FALSE	High	[R].EEQFNSTFR.[V]	1xHexNAc(5)Hex(4)Fuc(1) [N5]	1	1	6	P01859	P01859 [172-180]		0	2967.19	0	0.428	0.974498	0	1.29595e+06	3.02524e+06		High	High	HexNAc(5)Hex(4)Fuc(1)	0	172	High	n/a					6.39	384	123.6	123.6	4.05418e-07	7.80962e-09	0	0	2.40278e-05	0.000105977	0.000105798	0.000566251		26.19
FALSE	High	[R].EEQYNSTFR.[V]	1xHexNAc(4)Hex(4)Fuc(1) [N5]	1	1	6	P01860	P01860 [223-231]		0	2780.1	0	0.01	1e-17			1.61345e+06		Not Found	High	HexNAc(4)Hex(4)Fuc(1)	0	223	High	n/a					5.9	391.8	229.9	229.9	1.25125e-06	2.4395e-08	0	0	7.41538e-05	0.000207879	0.000206889	0.00110681		19.96
FALSE	High	[R].EEQFNSTYR.[V]	1xHexNAc(4)Hex(3)Fuc(1) [N5]	1	1	4	P01861	P01861 [173-181]		0	2618.05	1	0.306	0.827223	0	1.02442e+06	3.34554e+06		High	High	HexNAc(4)Hex(3)Fuc(1)	0	173	High	n/a					8.59	543.9	277.8	277.8	2.55808e-09	5.38085e-11	0	0	1.51612e-07	3.15348e-09	0	0		20.26
FALSE	High	[R].GLTFQQNASSMCVPDQDTAIR.[V]	1xCarbamidomethyl [C12]; 1xHexNAc(4)Hex(5)Fuc(1)NeuAc(1) [N7]	1	1	3	P01871	P01871 [203-223]		0	4398.81	0	0.01	1e-17			891777		Not Found	High	HexNAc(4)Hex(5)Fuc(1)NeuAc(1)	1	203	High	n/a					18.18	853.6	723.8	723.8	6.64539e-19	1.11024e-19	0	0	3.9386e-17	6.54845e-18	0	0		51.31
FALSE	High	[K].STGKPTLYNVSLVMSDTAGTCY.[-]	1xCarbamidomethyl [C21]; 1xHexNAc(2)Hex(6) [N9]	1	1	2	P01871	P01871 [432-453]		0	3743.58	0	0.01	1e-17			581547		Not Found	High	HexNAc(2)Hex(6)	0	432	High	n/a					12.34	732.8	342.6	321.3	4.55364e-13	1.68757e-14	0	0	2.69885e-11	9.76484e-13	0	0		57.78
FALSE	High	[K].YKNNSDISSTR.[G]	1xHexNAc(3)Hex(4)Fuc(1)NeuAc(1) [N3]	1	1	2	P01871	P01871 [44-54]		1	2979.22	0	0.01	1e-17			852523		Not Found	High	HexNAc(3)Hex(4)Fuc(1)NeuAc(1)	0	44	High	n/a					9.5	586	243.7	243.7	3.17411e-10	5.80351e-12	0	0	1.88123e-08	3.42678e-10	0	0		11.13
FALSE	High	[K].YKNNSDISSTR.[G]	1xHexNAc(4)Hex(5)Fuc(1)NeuAc(1) [N3]	1	1	3	P01871	P01871 [44-54]		1	3344.35	0	0.036	0.0706733	0	147864	4073478		Peak Found	High	HexNAc(4)Hex(5)Fuc(1)NeuAc(1)	0	44	High	n/a					10.52	632.1	303.1	303.1	3.04581e-11	6.79581e-13	0	0	1.8052e-09	3.85631e-11	0	0		10.98
FALSE	High	[K].YKNNSDISSTR.[G]	1xHexNAc(5)Hex(5)Fuc(1)NeuAc(1) [N3]	1	1	5	P01871	P01871 [44-54]		1	3547.43	0	0.133	0.363793	0	137576	1.03686e+06		High	High	HexNAc(5)Hex(5)Fuc(1)NeuAc(1)	0	44	High	n/a					9.06	598.4	274	274	8.65075e-10	1.79925e-11	0	0	5.12714e-08	1.05928e-09	0	0		11.68
FALSE	High	[R].LSLHRPALEDLLLGSEANLTCTLTGLR.[D]	1xCarbamidomethyl [C21]; 1xHexNAc(4)Hex(5)NeuAc(1) [N18]	1	1	4	P01876	P01876 [127-153]		0	4877.28	0	0.01	1e-17			1.51055e+06		Not Found	High	HexNAc(4)Hex(5)NeuAc(1)	0	127	High	n/a					14.26	695.6	556.2	556.2	5.43765e-15	4.48693e-16	0	0	3.22279e-13	2.66351e-14	0	0		79.27
FALSE	High	[R].PALEDLLLGSEANLTCTLTGLR.[D]	1xCarbamidomethyl [C16]; 1xHexNAc(4)Hex(5)NeuAc(1) [N13]	1	1	11	P01876	P01876 [132-153]		0	4270.92	0	0.127	0.380541	0	1.41304e+06	11167060		High	High	HexNAc(4)Hex(5)NeuAc(1)	0	132	High	n/a					20.34	973.5	716.4	716.4	4.55122e-21	9.35006e-22	0	0	2.69743e-19	5.5416e-20	0	0		90.65
FALSE	High	[R].PALEDLLLGSEANLTCTLTGLR.[D]	1xCarbamidomethyl [C16]; 1xHexNAc(4)Hex(5)NeuAc(2) [N13]	1	1	6	P01876	P01876 [132-153]		0	4562.01	0	0.01	1e-17			1.02468e+06		Not Found	High	HexNAc(4)Hex(5)NeuAc(2)	0	132	High	n/a					18.24	859.7	578.9	578.9	5.76444e-19	9.40612e-20	0	0	3.41647e-17	5.53166e-18	0	0		99.12
FALSE	High	[R].PALEDLLLGSEANLTCTLTGLR.[D]	1xCarbamidomethyl [C16]; 1xHexNAc(4)Hex(6)Fuc(1) [N13]	1	1	6	P01876	P01876 [132-153]		0	4287.93	0	0.109	0.353765	0	264313	2.43023e+06		High	High	HexNAc(4)Hex(6)Fuc(1)	0	132	High	n/a					14.62	736.9	560.1	560.1	2.39751e-15	1.84296e-16	0	0	1.42096e-13	1.09124e-14	0	0		90.68
FALSE	High	[R].PALEDLLLGSEANLTCTLTGLR.[D]	1xCarbamidomethyl [C16]; 1xHexNAc(4)Hex(7)NeuAc(1) [N13]	1	1	2	P01876	P01876 [132-153]		0	4595.02	0	0.01	1e-17			171315		Not Found	High	HexNAc(4)Hex(7)NeuAc(1)	0	132	High	n/a					12.92	668.9	557.3	557.3	1.21116e-13	6.23094e-15	0	0	7.17829e-12	3.67363e-13	0	0		99.54
FALSE	High	[R].PALEDLLLGSEANLTCTLTGLR.[D]	1xCarbamidomethyl [C16]; 1xHexNAc(5)Hex(3) [N13]	1	1	7	P01876	P01876 [132-153]		0	3858.79	0	0.375	0.999707	0	770436	2.0566e+06		High	High	HexNAc(5)Hex(3)	0	132	High	n/a					19.82	978.3	741	741	1.50732e-20	2.56552e-21	0	0	8.93358e-19	1.52054e-19	0	0		84.46
FALSE	High	[R].PALEDLLLGSEANLTCTLTGLR.[D]	1xCarbamidomethyl [C16]; 1xHexNAc(5)Hex(4) [N13]	1	1	2	P01876	P01876 [132-153]		0	4020.85	0	0.133	0.259436	0	83925.5	633325		Peak Found	High	HexNAc(5)Hex(4)	1	132	High	n/a					14.02	745.1	540.6	540.6	9.5625e-15	7.2106e-16	0	0	5.66752e-13	4.27181e-14	0	0		83.94
FALSE	High	[R].PALEDLLLGSEANLTCTLTGLR.[D]	1xCarbamidomethyl [C16]; 1xHexNAc(5)Hex(4)NeuAc(1) [N13]	1	1	5	P01876	P01876 [132-153]		0	4311.94	0	0.175	0.517842	0	227518	1.29821e+06		High	High	HexNAc(5)Hex(4)NeuAc(1)	-1	132	High	n/a					17.61	927.5	566.1	566.1	2.43844e-18	3.03316e-19	0	0	1.44522e-16	1.77158e-17	0	0		90.95
FALSE	High	[R].PALEDLLLGSEANLTCTLTGLR.[D]	1xCarbamidomethyl [C16]; 1xHexNAc(5)Hex(5)Fuc(1) [N13]	1	1	6	P01876	P01876 [132-153]		0	4328.96	0	0.105	0.362252	0	182144	1.73262e+06		High	High	HexNAc(5)Hex(5)Fuc(1)	-1	132	High	n/a					17.83	918	636.7	636.7	1.47759e-18	1.99325e-19	0	0	8.7574e-17	1.16676e-17	0	0		91.23
FALSE	High	[R].PALEDLLLGSEANLTCTLTGLR.[D]	1xCarbamidomethyl [C16]; 1xHexNAc(5)Hex(5)NeuAc(1) [N13]	1	1	4	P01876	P01876 [132-153]		0	4473.99	0	0.184	0.62708	0	294904	1.60511e+06		High	High	HexNAc(5)Hex(5)NeuAc(1)	0	132	High	n/a					20.52	1014.5	787.5	787.5	3.03661e-21	5.65848e-22	0	0	1.79974e-19	3.35367e-20	0	0		90.49
FALSE	High	[R].PALEDLLLGSEANLTCTLTGLR.[D]	1xCarbamidomethyl [C16]; 1xHexNAc(5)Hex(5)NeuAc(2) [N13]	1	1	2	P01876	P01876 [132-153]		0	4765.09	0	0.01	1e-17			190811		Not Found	High	HexNAc(5)Hex(5)NeuAc(2)	0	132	High	n/a					14.24	676.3	496.2	496.2	5.76444e-15	4.76167e-16	0	0	3.41647e-13	2.81822e-14	0	0		98.82
FALSE	High	[R].PALEDLLLGSEANLTCTLTGLR.[D]	1xCarbamidomethyl [C16]; 1xHexNAc(5)Hex(6) [N13]	1	1	2	P01876	P01876 [132-153]		0	4344.95	0	0.01	1e-17			334547		Not Found	High	HexNAc(5)Hex(6)	-1	132	High	n/a					10.72	594.3	436.7	436.7	1.92524e-11	4.05694e-13	0	0	1.14105e-09	2.32399e-11	0	0		91.27
FALSE	High	[R].PALEDLLLGSEANLTCTLTGLR.[D]	1xCarbamidomethyl [C16]; 1xHexNAc(5)Hex(6)Fuc(1) [N13]	1	1	2	P01876	P01876 [132-153]		0	4491.01	0	0.01	1e-17			717118		Not Found	High	HexNAc(5)Hex(6)Fuc(1)	1	132	High	n/a					12.2	640.4	416.1	416.1	6.37406e-13	2.32646e-14	0	0	3.77778e-11	1.341e-12	0	0		90.38
FALSE	High	[R].LAGKPTHVNVSVVMAEVDGTC.[Y]	1xCarbamidomethyl [C21]; 1xHexNAc(4)Hex(5)Fuc(1)NeuAc(2) [N9]	1	1	2	P01876	P01876 [332-352]		0	4534.91	0	0.01	1e-17			743271		Not Found	High	HexNAc(4)Hex(5)Fuc(1)NeuAc(2)	0	332	High	n/a					11.6	640	297.9	297.9	2.51587e-12	6.5692e-14	0	0	1.49111e-10	3.69485e-12	0	0		59.34
FALSE	High	[K].TPLTANITK.[S]	1xHexNAc(4)Hex(5)Fuc(1)NeuAc(1) [N6]	1	2	2	P01877	P01877 [200-208]		0	3018.29	0	0.01	1e-17			757626		Not Found	High	HexNAc(4)Hex(5)Fuc(1)NeuAc(1)	0	315	High	n/a					5.55	459.9	209.1	209.1	2.78662e-06	9.90589e-05	9.88533e-05	0.000547945	2.41925e-05	0.000105977	0.000105775	0.000565931		26.87
FALSE	High	[R].LLSTEGSQNITYHCK.[N]	1xCarbamidomethyl [C14]; 1xHexNAc(2)Hex(8) [N9]	1	1	2	P02458	P02458 [1380-1394]		0	3453.42	0	0.279	0.873237	0	447187	1.60013e+06		High	High	HexNAc(2)Hex(8)	0	1380	High	n/a					19.21	932.8	631.2	631.2	6.16316e-20	1.08946e-20	0	0	3.65279e-18	6.37372e-19	0	0		23.6
FALSE	High	[R].GTAGNALMDGASQLMGENR.[T]	1xHexNAc(4)Hex(5) [N18]	1	1	2	P02675	P02675 [377-395]		0	3515.44	0	0.088	0.246804	0	124495	1.42277e+06		Peak Found	High	HexNAc(4)Hex(5)	0	377	High	n/a					4.29	377	225	225	5.142e-05	9.90589e-05	9.36505e-05	0.000524384	0.00303875	0.000581226	0.00057999	0.00261097		52.96
FALSE	High	[R].GTAGNALMDGASQLMGENR.[T]	1xOxidation [M]; 1xHexNAc(4)Hex(5)NeuAc(1) [N18]	1	1	15	P02675	P02675 [377-395]		0	3822.53	0	0.072	0.194575	0	612886	8512570		Peak Found	High	HexNAc(4)Hex(5)NeuAc(1)	0	377	High	n/a					13.53	697.5	512.4	280	2.95357e-14	1.73641e-15	0	0	1.75053e-12	1.02391e-13	0	0		45.68
FALSE	High	[R].GTAGNALMDGASQLMGENR.[T]	1xHexNAc(4)Hex(5)NeuAc(1) [N18]	1	1	17	P02675	P02675 [377-395]		0	3806.54	0	0.084	0.237577	0	3.94561e+06	46896652		High	High	HexNAc(4)Hex(5)NeuAc(1)	0	377	High	n/a					15.25	710.2	469.5	469	5.60681e-16	5.57414e-17	0	0	3.32305e-14	3.28034e-15	0	0		59.07
FALSE	High	[R].GTAGNALMDGASQLMGENR.[T]	1xOxidation [M]; 1xHexNAc(4)Hex(5)NeuAc(2) [N18]	1	1	12	P02675	P02675 [377-395]		0	4113.63	0	0.019	0.0218348	0	132071	6.98095e+06		Peak Found	High	HexNAc(4)Hex(5)NeuAc(2)	0	377	High	n/a					13.09	617.8	419.8	237.6	8.18668e-14	4.90859e-15	0	0	4.85209e-12	2.88154e-13	0	0		51.07
FALSE	High	[R].GTAGNALMDGASQLMGENR.[T]	1xHexNAc(4)Hex(5)NeuAc(2) [N18]	1	1	14	P02675	P02675 [377-395]		0	4097.63	0	0.09	0.258601	0	1631379	1.8099e+07		High	High	HexNAc(4)Hex(5)NeuAc(2)	0	377	High	n/a					14.25	691.9	489.8	489.8	5.60681e-15	4.58637e-16	0	0	3.32305e-13	2.71805e-14	0	0		65.59
FALSE	High	[R].GTAGNALMDGASQLMGENR.[T]	1xOxidation [M15]; 1xHexNAc(5)Hex(5)Fuc(1) [N18]	1	1	2	P02675	P02675 [377-395]		0	3880.57	0	0.01	1e-17			892605		Not Found	High	HexNAc(5)Hex(5)Fuc(1)	0	377	High	n/a					4.4	420.9	283.6	137.5	3.9743e-05	9.90589e-05	9.43396e-05	0.000527148	0.00235009	0.000488568	0.000487092	0.00210305		46.66
FALSE	High	[R].GTAGNALMDGASQLMGENR.[T]	1xOxidation [M15]; 1xHexNAc(5)Hex(5)Fuc(1)NeuAc(1) [N18]	1	1	4	P02675	P02675 [377-395]		0	4171.67	0	0.127	0.379456	0	161264	1.27262e+06		Peak Found	High	HexNAc(5)Hex(5)Fuc(1)NeuAc(1)	-1	377	High	n/a					3.68	382.9	140.6	140.6	0.000209932	0.000551876	0.000551724	0.000513084	0.0122946	0.000950119	0.000947418	0.00404858		51.83
FALSE	High	[K].VDKDLQSLEDILHQVENK.[T]	1xHexNAc(4)Hex(4)NeuAc(1) [N17]	1	1	7	P02679	P02679 [62-79]		1	3874.72	0	0.01	1e-17			4.20524e+06		Not Found	High	HexNAc(4)Hex(4)NeuAc(1)	0	62	High	n/a					21.07	1052.4	753.1	753.1	8.45036e-22	1.72223e-22	0	0	5.00837e-20	1.02073e-20	0	0		67.89
FALSE	High	[K].VDKDLQSLEDILHQVENK.[T]	1xHexNAc(4)Hex(5)NeuAc(1) [N17]	1	1	17	P02679	P02679 [62-79]		1	4036.77	0	0.013	0.00959102	0	601736	47378704		High	High	HexNAc(4)Hex(5)NeuAc(1)	0	62	High	n/a					21.83	1051.3	567.6	567.6	1.48154e-22	2.56886e-23	0	0	8.7808e-21	1.52252e-21	0	0		67.71
FALSE	High	[K].VDKDLQSLEDILHQVENK.[T]	1xHexNAc(4)Hex(5)NeuAc(2) [N17]	1	1	8	P02679	P02679 [62-79]		1	4327.87	0	0.016	0.0146258	0	229284	14787291		Peak Found	High	HexNAc(4)Hex(5)NeuAc(2)	0	62	High	n/a					20.99	1033.1	693.3	693.3	1.01466e-21	1.93845e-22	0	0	6.01371e-20	1.14888e-20	0	0		72.69
FALSE	High	[K].VDKDLQSLEDILHQVENK.[T]	1xHexNAc(5)Hex(3)Fuc(1)NeuAc(1) [N17]	1	1	3	P02679	P02679 [62-79]		1	4061.81	0	0.01	1e-17			752962		Not Found	High	HexNAc(5)Hex(3)Fuc(1)NeuAc(1)	0	62	High	n/a					17.7	919.3	599.2	599.2	2.01155e-18	2.47286e-19	0	0	1.19221e-16	1.43414e-17	0	0		67.61
FALSE	High	[K].VDKDLQSLEDILHQVENK.[T]	1xHexNAc(5)Hex(5)Fuc(1) [N17]	1	1	2	P02679	P02679 [62-79]		1	4094.82	0	0.049	0.112613	0	411045	8417907		Peak Found	High	HexNAc(5)Hex(5)Fuc(1)	-1	62	High	n/a					14.35	775.6	413.6	413.6	4.51392e-15	3.54114e-16	0	0	2.67532e-13	2.1072e-14	0	0		68.07
FALSE	High	[K].VDKDLQSLEDILHQVENK.[T]	1xHexNAc(5)Hex(5)Fuc(1)NeuAc(1) [N17]	1	1	6	P02679	P02679 [62-79]		1	4385.91	0	0.01	1e-17			3.13333e+06		Not Found	High	HexNAc(5)Hex(5)Fuc(1)NeuAc(1)	0	62	High	n/a					19.73	1043.5	681	681	1.8791e-20	3.34179e-21	0	0	1.11371e-18	1.98061e-19	0	0		73.31
FALSE	High	[K].DLQSLEDILHQVENK.[T]	1xHexNAc(4)Hex(4)NeuAc(1) [N14]	1	1	6	P02679	P02679 [65-79]		0	3532.53	0	0.058	0.144418	0	315446	5447800		Peak Found	High	HexNAc(4)Hex(4)NeuAc(1)	0	65	High	n/a					17.03	834.7	525.4	525.4	9.25427e-18	1.23683e-18	0	0	5.48483e-16	7.27432e-17	0	0		75.32
FALSE	High	[K].DLQSLEDILHQVENK.[T]	1xHexNAc(4)Hex(5) [N14]	1	1	2	P02679	P02679 [65-79]		0	3403.49	0	0.01	1e-17			1.49057e+06		Not Found	High	HexNAc(4)Hex(5)	0	65	High	n/a					19.39	911	466.6	466.6	4.07998e-20	7.68285e-21	0	0	2.41813e-18	4.51985e-19	0	0		69.06
FALSE	High	[K].DLQSLEDILHQVENK.[T]	1xHexNAc(4)Hex(5)NeuAc(1) [N14]	1	1	16	P02679	P02679 [65-79]		0	3694.58	0	0.056	0.136935	0	2110743	37836648		High	High	HexNAc(4)Hex(5)NeuAc(1)	0	65	High	n/a					21.55	1011	616.3	616.3	2.79426e-22	6.78358e-23	0	0	1.6561e-20	4.0205e-21	0	0		74.94
FALSE	High	[K].DLQSLEDILHQVENK.[T]	1xHexNAc(4)Hex(5)NeuAc(2) [N14]	1	1	11	P02679	P02679 [65-79]		0	3985.68	0	0.113	0.335809	0	1205720	10688085		High	High	HexNAc(4)Hex(5)NeuAc(2)	0	65	High	n/a					18.39	888.3	506	506	4.07998e-19	6.8213e-20	0	0	2.41813e-17	4.00769e-18	0	0		81.51
FALSE	High	[K].DLQSLEDILHQVENK.[T]	1xHexNAc(5)Hex(5)Fuc(1)NeuAc(1) [N14]	1	1	3	P02679	P02679 [65-79]		0	4043.72	0	0.093	0.294561	0	155256	1671790		Peak Found	High	HexNAc(5)Hex(5)Fuc(1)NeuAc(1)	0	65	High	n/a					15.3	795.7	412.6	412.6	5.00317e-16	5.04642e-17	0	0	2.96529e-14	2.98094e-15	0	0		81.98
FALSE	High	[K].DLQSLEDILHQVENK.[T]	1xHexNAc(5)Hex(8) [N14]	1	1	3	P02679	P02679 [65-79]		0	4092.73	0	0.01	1e-17			3033494		Not Found	High	HexNAc(5)Hex(8)	0	65	High	n/a					6.31	429.7	201.3	201.3	4.84603e-07	9.58133e-09	0	0	2.87207e-05	0.000105977	0.000105396	0.00056338		67.56
FALSE	High	[R].AVNITSENLIDDVVSLIR.[G]	1xHexNAc(4)Hex(5)NeuAc(2) [N3]	1	1	5	P02748	P02748 [413-430]		0	4175.85	0	0.08	0.292428	0	160911	2.0085e+06		High	High	HexNAc(4)Hex(5)NeuAc(2)	0	413	High	n/a					14.53	742.9	594.8	594.8	2.95357e-15	2.24652e-16	0	0	1.75053e-13	1.33474e-14	0	0		102.73
FALSE	High	[R].VYKPSAGNNSLYR.[D]	1xHexNAc(4)Hex(5)NeuAc(2) [N8]	1	1	4	P02749	P02749 [155-167]		0	3673.53	0	0.187	0.556955	0	1.13011e+06	6.05609e+06		High	High	HexNAc(4)Hex(5)NeuAc(2)	0	155	High	n/a					10.54	536.4	436.7	436.7	2.85217e-11	6.42725e-13	0	0	1.69043e-09	3.6766e-11	0	0		28.15
FALSE	High	[R].DQCIVDDITYNVNDTFHK.[R]	1xCarbamidomethyl [C3]; 1xHexNAc(4)Hex(4)Fuc(1) [N13]	1	1	6	P02751	P02751 [516-533]		0	3803.57	0	0.738	0.633775	0	378752	513147		High	High	HexNAc(4)Hex(4)Fuc(1)	0	516	High	n/a					19.15	930.7	646.4	646.4	7.08964e-20	1.20952e-20	0	0	4.2019e-18	7.09037e-19	0	0		54.44
FALSE	High	[R].DQCIVDDITYNVNDTFHK.[R]	1xCarbamidomethyl [C3]; 1xHexNAc(4)Hex(4)Fuc(1)NeuAc(1) [N13]	1	1	2	P02751	P02751 [516-533]		0	4094.67	0	100	1e-17		540248			High	Not Found	HexNAc(4)Hex(4)Fuc(1)NeuAc(1)	0	516	High	n/a					17.97	857.1	597.1	597.1	1.06454e-18	1.68866e-19	0	0	6.30934e-17	9.95895e-18	0	0		59.18
FALSE	High	[R].DQCIVDDITYNVNDTFHK.[R]	1xCarbamidomethyl [C3]; 1xHexNAc(4)Hex(5)Fuc(1) [N13]	1	1	6	P02751	P02751 [516-533]		0	3965.63	0	0.245	0.786675	0	348686	1.42372e+06		High	High	HexNAc(4)Hex(5)Fuc(1)	0	516	High	n/a					20.33	980.4	705.5	705.5	4.69331e-21	9.60065e-22	0	0	2.78164e-19	5.69013e-20	0	0		53.65
FALSE	High	[R].DQCIVDDITYNVNDTFHK.[R]	1xCarbamidomethyl [C3]; 1xHexNAc(4)Hex(5)Fuc(1)NeuAc(1) [N13]	1	1	3	P02751	P02751 [516-533]		0	4256.72	0	1.177	0.369993	0	476464	404821		High	Peak Found	HexNAc(4)Hex(5)Fuc(1)NeuAc(1)	0	516	High	n/a					17.77	875.2	633.7	633.7	1.69324e-18	2.31779e-19	0	0	1.00355e-16	1.35417e-17	0	0		59.08
FALSE	High	[R].DQCIVDDITYNVNDTFHK.[R]	1xCarbamidomethyl [C3]; 1xHexNAc(4)Hex(5)NeuAc(2) [N13]	1	1	2	P02751	P02751 [516-533]		0	4401.76	0	0.01	1e-17			846794		Not Found	High	HexNAc(4)Hex(5)NeuAc(2)	0	516	High	n/a					19.57	984	658.8	658.8	2.67696e-20	4.75234e-21	0	0	1.58658e-18	2.80785e-19	0	0		64.9
FALSE	High	[K].LDAPTNLQFVNETDSTVLVR.[W]	1xHexNAc(5)Hex(4)Fuc(1) [N11]	1	1	3	P02751	P02751 [997-1016]		0	4041.82	0	100	1e-17		1.11107e+06			High	High	HexNAc(5)Hex(4)Fuc(1)	0	997	High	n/a					20.09	957.1	717.5	717.5	8.18668e-21	1.62194e-21	0	0	4.85209e-19	9.61292e-20	0	0		56.7
FALSE	High	[K].LDAPTNLQFVNETDSTVLVR.[W]	1xHexNAc(5)Hex(4)Fuc(1)NeuAc(1) [N11]	1	1	2	P02751	P02751 [997-1016]		0	4332.91	0	100	1e-17		507067			High	High	HexNAc(5)Hex(4)Fuc(1)NeuAc(1)	1	997	High	n/a					19.33	980.5	778.3	778.3	4.66949e-20	8.33591e-21	0	0	2.76752e-18	4.90848e-19	0	0		61.86
FALSE	High	[R].NEEYNK.[S]	1xHexNAc(4)Hex(5)NeuAc(2) [N5]	1	1	10	P02763	P02763 [52-57]		0	3001.12	0	0.062	0.157513	0	407578	6.61719e+06		High	High	HexNAc(4)Hex(5)NeuAc(2)	0	52	High	n/a					6.26	453.7	208.2	208.2	5.45019e-07	1.07651e-08	0	0	3.23012e-05	0.000105977	0.000105164	0.000561482		12.18
FALSE	High	[R].NEEYNK.[S]	1xHexNAc(5)Hex(6)Fuc(1)NeuAc(3) [N5]	1	1	3	P02763	P02763 [52-57]		0	3803.41	0	0.01	1e-17			630313		Not Found	High	HexNAc(5)Hex(6)Fuc(1)NeuAc(3)	0	52	High	n/a					5.45	395.9	147.2	147.2	3.52132e-06	9.90589e-05	9.83187e-05	0.00054407	0.000208659	0.000207879	0.000202368	0.00108108		15.32
FALSE	High	[R].NEEYNK.[S]	1xHexNAc(5)Hex(6)NeuAc(3) [N5]	1	1	4	P02763	P02763 [52-57]		0	3657.35	0	0.051	0.110396	0	61668.5	1.19827e+06		High	High	HexNAc(5)Hex(6)NeuAc(3)	0	52	High	n/a					6.27	429.4	192.3	192.3	5.41239e-07	1.06562e-08	0	0	3.20772e-05	0.000105977	0.000105175	0.000561798		15.57
FALSE	High	[K].VCQDCPLLAPLNDTR.[V]	2xCarbamidomethyl [C2; C5]; 1xHexNAc(4)Hex(5)NeuAc(2) [N12]	1	1	7	P02765	P02765 [145-159]		0	3976.62	0	0.331	0.977551	0	566895	1.7104e+06		High	High	HexNAc(4)Hex(5)NeuAc(2)	0	145	High	n/a					13.59	666.2	477.3	477.3	2.5676e-14	1.46773e-15	0	0	1.52177e-12	8.61593e-14	0	0		61.12
FALSE	High	[K].AALAAFNAQNNGSNFQLEEISR.[A]	1xHexNAc(4)Hex(5)NeuAc(2) [N11]	1	1	4	P02765	P02765 [166-187]		0	4569.93	0	0.329	0.971516	0	496943	1.51025e+06		High	High	HexNAc(4)Hex(5)NeuAc(2)	0	166	High	n/a					16.72	836.7	558.7	558.7	1.90912e-17	2.02823e-18	0	0	1.1315e-15	1.18693e-16	0	0		64.8
FALSE	High	[K].CGLVPVLAENYNK.[S]	1xCarbamidomethyl [C1]; 1xHexNAc(4)Hex(5)NeuAc(1) [N12]	1	1	3	P02787	P02787 [421-433]		0	3390.43	0	0.142	0.418804	0	183609	1297361		Peak Found	High	HexNAc(4)Hex(5)NeuAc(1)	0	421	High	n/a					12.36	607.6	396.6	396.6	4.31876e-13	1.63304e-14	0	0	2.55965e-11	9.43435e-13	0	0		51.28
FALSE	High	[K].CGLVPVLAENYNK.[S]	1xCarbamidomethyl [C1]; 1xHexNAc(4)Hex(5)NeuAc(2) [N12]	1	1	20	P02787	P02787 [421-433]		0	3681.52	0	0.106	0.313486	0	2.12936e+06	2.00627e+07		High	High	HexNAc(4)Hex(5)NeuAc(2)	0	421	High	n/a					14.92	707.6	505.9	505.9	1.19707e-15	9.99364e-17	0	0	7.09482e-14	5.88854e-15	0	0		58.8
FALSE	High	[R].QQQHLFGSNVTDCSGNFCLFR.[S]	2xCarbamidomethyl [C13; C18]; 1xHexNAc(2)Hex(11) [N9]	1	1	3	P02787	P02787 [622-642]		0	4703.86	0	0.178	0.612052	0	308739	1.73127e+06		High	High	HexNAc(2)Hex(11)	0	622	High	n/a					5.49	481.9	70	70	3.23762e-06	9.90589e-05	9.85222e-05	0.00054615	0.000191851	0.000207879	0.000202799	0.00108519		74.83
FALSE	High	[R].QQQHLFGSNVTDCSGNFCLFR.[S]	2xCarbamidomethyl [C13; C18]; 1xHexNAc(4)Hex(5)NeuAc(2) [N9]	1	1	11	P02787	P02787 [622-642]		0	4719.9	0	0.172	0.515618	0	1.76362e+06	1.02811e+07		High	High	HexNAc(4)Hex(5)NeuAc(2)	1	622	High	n/a					20.58	973.4	649.4	649.4	2.60915e-21	4.892e-22	0	0	1.5464e-19	2.8994e-20	0	0		64.94
FALSE	High	[R].QQQHLFGSNVTDCSGNFCLFR.[S]	2xCarbamidomethyl [C13; C18]; 1xHexNAc(5)Hex(5)Fuc(1)NeuAc(1) [N9]	1	1	3	P02787	P02787 [622-642]		0	4777.94	0	0.01	1e-17			1.53304e+06		Not Found	High	HexNAc(5)Hex(5)Fuc(1)NeuAc(1)	-1	622	High	n/a					19.94	1032	723.6	723.6	1.16073e-20	2.06218e-21	0	0	6.87945e-19	1.22222e-19	0	0		65.29
FALSE	High	[R].SWPAVGNCSSALR.[W]	1xCarbamidomethyl [C8]; 1xHexNAc(4)Hex(5)NeuAc(2) [N7]	1	1	4	P02790	P02790 [181-193]		0	3609.44	0	0.063	0.18662	0	114232	1.81887e+06		Peak Found	High	HexNAc(4)Hex(5)NeuAc(2)	0	181	High	n/a					7.9	481	336.1	336.1	1.24932e-08	3.26139e-10	0	0	7.40447e-07	1.91616e-08	0	0		49.35
FALSE	High	[K].ALPQPQNVTSLLGCTH.[-]	1xCarbamidomethyl [C14]; 1xHexNAc(4)Hex(5)NeuAc(1) [N7]	1	1	3	P02790	P02790 [447-462]		0	3649.56	0	0.01	1e-17			2.53156e+06		Not Found	High	HexNAc(4)Hex(5)NeuAc(1)	0	447	High	n/a					7.54	429.9	244.7	244.7	2.87991e-08	8.17245e-10	0	0	1.70687e-06	4.85324e-08	0	0		59.21
FALSE	High	[K].ALPQPQNVTSLLGCTH.[-]	1xCarbamidomethyl [C14]; 1xHexNAc(4)Hex(5)NeuAc(2) [N7]	1	1	12	P02790	P02790 [447-462]		0	3940.65	0	0.214	0.6279	0	1468303	6855679		High	High	HexNAc(4)Hex(5)NeuAc(2)	0	447	High	n/a					15.4	720.9	493.6	493.6	4.01734e-16	3.85285e-17	0	0	2.381e-14	2.26567e-15	0	0		65.57
FALSE	High	[K].ALPQPQNVTSLLGCTH.[-]	1xCarbamidomethyl [C14]; 1xHexNAc(5)Hex(5)Fuc(1)NeuAc(1) [N7]	1	1	2	P02790	P02790 [447-462]		0	3998.69	0	0.277	0.879133	0	492300	1.77612e+06		Peak Found	High	HexNAc(5)Hex(5)Fuc(1)NeuAc(1)	0	447	High	n/a					8.29	514.2	359.4	359.4	5.08984e-09	1.22869e-10	0	0	3.01665e-07	7.21964e-09	0	0		66.37
FALSE	High	[R].CSDGWSFDATTLDDNGTMLFFK.[G]	1xCarbamidomethyl [C1]; 1xHexNAc(2)Hex(11) [N15]	1	1	3	P02790	P02790 [50-71]		0	4716.81	0	0.01	1e-17			365144		Not Found	High	HexNAc(2)Hex(11)	-1	50	High	n/a					10.13	545	386.6	386.6	7.36261e-11	1.71334e-12	0	0	4.36368e-09	1.00905e-10	0	0		103.54
FALSE	High	[K].NGSLFAFR.[G]	1xHexNAc(3)Hex(4)NeuAc(1) [N1]	1	1	3	P04004	P04004 [169-176]		0	2460.02	0	0.138	0.432154	0	164812	1.19507e+06		Peak Found	High	HexNAc(3)Hex(4)NeuAc(1)	0	169	High	n/a					7.07	458	219.6	219.6	8.55857e-08	1.97935e-09	0	0	5.07248e-06	1.16622e-07	0	0		50.09
FALSE	High	[K].NGSLFAFR.[G]	1xHexNAc(3)Hex(5)NeuAc(1) [N1]	1	1	7	P04004	P04004 [169-176]		0	2622.07	0	0.122	0.367452	0	439552	3.61282e+06		High	High	HexNAc(3)Hex(5)NeuAc(1)	0	169	High	n/a					7.14	427.9	206.7	206.7	7.19502e-08	1.77975e-09	0	0	4.26434e-06	1.04957e-07	0	0		49.57
FALSE	High	[K].NGSLFAFR.[G]	1xHexNAc(4)Hex(5)NeuAc(2) [N1]	1	1	11	P04004	P04004 [169-176]		0	3116.25	0	0.221	0.64489	0	2.57294e+06	11635577		High	High	HexNAc(4)Hex(5)NeuAc(2)	0	169	High	n/a					6.98	403	201.7	201.7	1.05702e-07	2.36442e-09	0	0	6.26473e-06	1.38221e-07	0	0		57.93
FALSE	High	[R].NISDGFDGIPDNVDAALALPAHSYSGR.[E]	1xHexNAc(4)Hex(5)NeuAc(2) [N1]	1	1	9	P04004	P04004 [242-268]		0	4977.09	0	0.102	0.301016	0	1150942	11233965		High	High	HexNAc(4)Hex(5)NeuAc(2)	0	242	High	n/a					17.54	834.3	608.1	608.1	2.86394e-18	3.74928e-19	0	0	1.6974e-16	2.20235e-17	0	0		73.89
FALSE	High	[K].NNATVHEQVGGPSLTSDLQAQSK.[G]	1xHexNAc(4)Hex(5)NeuAc(2) [N2]	1	1	2	P04004	P04004 [85-107]		0	4585.94	0	0.366	0.970071	0	462791	1.26512e+06		High	High	HexNAc(4)Hex(5)NeuAc(2)	0	85	High	n/a					17.19	840.7	583.4	583.4	6.42234e-18	8.6822e-19	0	0	3.8064e-16	5.09696e-17	0	0		39.81
FALSE	High	[R].EYQLNDSAAYYLNDLER.[I]	1xHexNAc(2)Hex(3)Fuc(1) [N5]	1	1	4	P04899	P04899 [146-162]		0	3115.33	0	0.634	0.639787	0	665472	1.04957e+06		High	High	HexNAc(2)Hex(3)Fuc(1)	0	146	High	n/a					6.08	497.7	325.6	325.6	8.22892e-07	1.68036e-08	0	0	4.87689e-05	0.000105977	0.000104275	0.000557724		67.99
FALSE	High	[R].ADGTVNQIEGEATPVNLTEPAK.[L]	1xHexNAc(2)Hex(5) [N16]	1	1	4	P05090	P05090 [83-104]		0	3470.54	0	0.544	0.833106	0	529494	973422		High	High	HexNAc(2)Hex(5)	0	83	High	n/a					18.34	854.1	696.3	696.3	4.55122e-19	7.61762e-20	0	0	2.69743e-17	4.47377e-18	0	0		44.2
FALSE	High	[K].NFSIQVR.[Q]	1xHexNAc(2)Hex(5) [N1]	1	1	2	P05106	P05106 [125-131]		0	2079.9	0	0.01	1e-17			1.49174e+06		Not Found	High	HexNAc(2)Hex(5)	0	125	High	n/a					7.83	497.9	248.6	248.6	1.4715e-08	3.8139e-10	0	0	8.72128e-07	2.25246e-08	0	0		30.33
FALSE	High	[K].DTGKDAVNCTYK.[N]	1xCarbamidomethyl [C9]; 1xHexNAc(2)Hex(5) [N8]	1	1	3	P05106	P05106 [673-684]		1	2588.04	0	0.175	0.379693	0	112628	644855		Peak Found	High	HexNAc(2)Hex(5)	0	673	High	n/a					16.83	804.8	527.4	527.4	1.48366e-17	1.76314e-18	0	0	8.79335e-16	1.0425e-16	0	0		12.87
FALSE	High	[K].DAVNCTYK.[N]	1xCarbamidomethyl [C5]; 1xHexNAc(2)Hex(5) [N4]	1	1	3	P05106	P05106 [677-684]		0	2186.85	0	0.01	1e-17			2685501		Not Found	High	HexNAc(2)Hex(5)	0	677	High	n/a					8.03	537	249.6	249.6	9.41693e-09	2.33286e-10	0	0	5.58123e-07	1.37792e-08	0	0		13.02
FALSE	High	[K].LISNCSK.[F]	1xCarbamidomethyl [C5]; 1xHexNAc(4)Hex(5)NeuAc(2) [N4]	1	1	3	P05156	P05156 [491-497]		0	3026.19	0	0.01	1e-17			356003		Not Found	High	HexNAc(4)Hex(5)NeuAc(2)	0	491	High	n/a					4.05	311.1	143.9	143.9	8.87157e-05	0.000186986	0.00018596	0.00051948	0.000415524	0.000207879	0.000199661	0.00106895		14.55
FALSE	High	[R].SYNDSVDPR.[I]	1xHexNAc(2)Hex(3)Fuc(1) [N3]	1	1	2	P05164	P05164 [481-489]		0	2090.84	0	0.01	1e-17			1.59933e+06		Not Found	High	HexNAc(2)Hex(3)Fuc(1)	0	481	High	n/a					9.03	553.1	359.2	359.2	9.37232e-10	1.93493e-11	0	0	5.5548e-08	1.14181e-09	0	0		16.63
FALSE	High	[K].GSLSYLNVTR.[K]	1xHexNAc(2)Hex(5) [N7]	1	1	5	P07339	P07339 [257-266]		0	2326.02	0	0.058	0.143356	0	565505	9817235		High	High	HexNAc(2)Hex(5)	0	257	High	n/a					13.25	627.7	407.4	407.4	5.68176e-14	3.60793e-15	0	0	3.36748e-12	2.11762e-13	0	0		36.6
FALSE	High	[K].GSLSYLNVTR.[K]	1xHexNAc(2)Hex(5)Fuc(1) [N7]	1	1	2	P07339	P07339 [257-266]		0	2472.08	0	0.01	1e-17			2.07007e+06		Not Found	High	HexNAc(2)Hex(5)Fuc(1)	0	257	High	n/a					10.17	593.3	361.3	361.3	6.72852e-11	1.61e-12	0	0	3.98787e-09	9.46205e-11	0	0		36.35
FALSE	High	[K].GSLSYLNVTR.[K]	1xHexNAc(2)Hex(6) [N7]	1	1	4	P07339	P07339 [257-266]		0	2488.07	0	0.097	0.283692	0	502040	5.15523e+06		High	High	HexNAc(2)Hex(6)	0	257	High	n/a					9.17	565.4	335.1	335.1	6.81401e-10	1.41059e-11	0	0	4.03854e-08	8.34165e-10	0	0		36.32
FALSE	High	[R].IADTNITSIPQGLPPSLTELHLDGNK.[I]	1xHexNAc(2)Hex(5) [N5]	1	1	45	P07585	P07585 [207-232]		0	3960.87	0	0.332	0.874183	0	1.12077e+07	3.37746e+07		High	High	HexNAc(2)Hex(5)	0	207	High	n/a					20.55	957.4	887.1	887.1	2.84666e-21	5.51115e-22	0	0	1.68716e-19	3.26636e-20	0	0		61.02
FALSE	High	[R].IADTNITSIPQGLPPSLTELHLDGNK.[I]	1xHexNAc(2)Hex(6) [N5]	1	1	26	P07585	P07585 [207-232]		0	4122.92	0	0.469	0.920821	0	4.22244e+06	9.00413e+06		High	High	HexNAc(2)Hex(6)	0	207	High	n/a					21.55	1013.3	869.5	869.5	2.84666e-22	7.11889e-23	0	0	1.68716e-20	4.21923e-21	0	0		60.77
FALSE	High	[R].IADTNITSIPQGLPPSLTELHLDGNK.[I]	1xHexNAc(2)Hex(7) [N5]	1	1	5	P07585	P07585 [207-232]		0	4284.98	0	0.385	0.962194	0	1.39994e+06	3.63523e+06		High	High	HexNAc(2)Hex(7)	0	207	High	n/a					16.78	823.5	617.1	617.1	1.64452e-17	1.90604e-18	0	0	9.74678e-16	1.12845e-16	0	0		60.63
FALSE	High	[R].IADTNITSIPQGLPPSLTELHLDGNK.[I]	1xHexNAc(3)Hex(3) [N5]	1	1	8	P07585	P07585 [207-232]		0	3839.84	0	0.194	0.575965	0	869143	4485378		High	High	HexNAc(3)Hex(3)	0	207	High	n/a					18.55	873.9	758.2	758.2	2.84666e-19	4.54397e-20	0	0	1.68716e-17	2.64071e-18	0	0		61.31
FALSE	High	[R].IADTNITSIPQGLPPSLTELHLDGNK.[I]	1xHexNAc(3)Hex(4) [N5]	1	1	22	P07585	P07585 [207-232]		0	4001.9	0	0.167	0.50335	0	2.58967e+06	1.54887e+07		High	High	HexNAc(3)Hex(4)	1	207	High	n/a					19.55	904.5	719.8	719.8	2.84666e-20	5.36211e-21	0	0	1.68716e-18	3.1698e-19	0	0		61.07
FALSE	High	[R].IADTNITSIPQGLPPSLTELHLDGNK.[I]	1xHexNAc(3)Hex(4)NeuAc(1) [N5]	1	1	5	P07585	P07585 [207-232]		0	4292.99	0	0.086	0.276931	0	135735	1.58279e+06		Peak Found	High	HexNAc(3)Hex(4)NeuAc(1)	1	207	High	n/a					18.82	913.1	729.4	729.4	1.49957e-19	2.32671e-20	0	0	8.88768e-18	1.36724e-18	0	0		65.92
FALSE	High	[R].IADTNITSIPQGLPPSLTELHLDGNK.[I]	1xHexNAc(3)Hex(5) [N5]	1	1	18	P07585	P07585 [207-232]		0	4163.95	0	0.187	0.559049	0	2.8239e+06	1.50697e+07		High	High	HexNAc(3)Hex(5)	0	207	High	n/a					19.63	960	825.5	825.5	2.37077e-20	4.08512e-21	0	0	1.40511e-18	2.41172e-19	0	0		60.82
FALSE	High	[R].IADTNITSIPQGLPPSLTELHLDGNK.[I]	1xHexNAc(3)Hex(5)NeuAc(1) [N5]	1	1	6	P07585	P07585 [207-232]		0	4455.04	0	0.161	0.566486	0	352990	2.19104e+06		Peak Found	High	HexNAc(3)Hex(5)NeuAc(1)	1	207	High	n/a					19.81	953.6	766.1	766.1	1.54298e-20	2.61897e-21	0	0	9.14496e-19	1.55222e-19	0	0		65.24
FALSE	High	[R].IADTNITSIPQGLPPSLTELHLDGNK.[I]	1xHexNAc(3)Hex(6) [N5]	1	1	15	P07585	P07585 [207-232]		0	4326	0	0.234	0.674869	0	2.22285e+06	9509227		High	High	HexNAc(3)Hex(6)	0	207	High	n/a					20.38	970	707.9	707.9	4.1565e-21	8.56427e-22	0	0	2.46348e-19	5.07588e-20	0	0		60.65
FALSE	High	[R].IADTNITSIPQGLPPSLTELHLDGNK.[I]	1xHexNAc(3)Hex(6)NeuAc(1) [N5]	1	1	3	P07585	P07585 [207-232]		0	4617.1	0	0.516	0.85737	0	347612	673367		High	High	HexNAc(3)Hex(6)NeuAc(1)	1	207	High	n/a					15.3	701	499.9	499.9	4.96551e-16	4.95948e-17	0	0	2.94297e-14	2.92848e-15	0	0		65.12
FALSE	High	[R].IADTNITSIPQGLPPSLTELHLDGNK.[I]	1xHexNAc(4)Hex(3) [N5]	1	1	3	P07585	P07585 [207-232]		0	4042.92	0	0.01	1e-17			3.68848e+06		Not Found	High	HexNAc(4)Hex(3)	1	207	High	n/a					15.81	769.7	654.5	654.5	1.54298e-16	1.568e-17	0	0	9.14496e-15	9.30213e-16	0	0		61.22
FALSE	High	[R].IADTNITSIPQGLPPSLTELHLDGNK.[I]	1xHexNAc(4)Hex(3)NeuAc(1) [N5]	1	1	3	P07585	P07585 [207-232]		0	4334.02	0	0.01	1e-17			1.29942e+06		Not Found	High	HexNAc(4)Hex(3)NeuAc(1)	1	207	High	n/a					15.49	759.9	614.8	614.8	3.20006e-16	2.86803e-17	0	0	1.89662e-14	1.68416e-15	0	0		65.91
FALSE	High	[R].IADTNITSIPQGLPPSLTELHLDGNK.[I]	1xHexNAc(4)Hex(4) [N5]	1	1	12	P07585	P07585 [207-232]		0	4204.98	0	0.179	0.536094	0	1.09296e+06	6.10872e+06		High	High	HexNAc(4)Hex(4)	0	207	High	n/a					20.38	1009.6	797.6	797.6	4.13541e-21	8.14796e-22	0	0	2.45098e-19	4.82914e-20	0	0		60.9
FALSE	High	[R].IADTNITSIPQGLPPSLTELHLDGNK.[I]	1xHexNAc(4)Hex(4)NeuAc(1) [N5]	1	1	6	P07585	P07585 [207-232]		0	4496.07	0	0.329	0.978679	0	509607	1.55037e+06		Peak Found	High	HexNAc(4)Hex(4)NeuAc(1)	0	207	High	n/a					16.3	777.1	605.2	605.2	4.96551e-17	5.73323e-18	0	0	2.94297e-15	3.37848e-16	0	0		65.32
FALSE	High	[R].IADTNITSIPQGLPPSLTELHLDGNK.[I]	1xHexNAc(4)Hex(5) [N5]	1	1	10	P07585	P07585 [207-232]		0	4367.03	0	0.164	0.49454	0	1.72979e+06	10540286		High	High	HexNAc(4)Hex(5)	0	207	High	n/a					18.58	904.6	690.1	690.1	2.61575e-19	3.89569e-20	0	0	1.5503e-17	2.25948e-18	0	0		60.59
FALSE	High	[R].IADTNITSIPQGLPPSLTELHLDGNK.[I]	1xHexNAc(4)Hex(5)NeuAc(1) [N5]	1	1	6	P07585	P07585 [207-232]		0	4658.12	0	0.01	1e-17			815371		High	High	HexNAc(4)Hex(5)NeuAc(1)	0	207	High	n/a					16.3	766.6	615.9	615.9	4.96551e-17	5.67246e-18	0	0	2.94297e-15	3.34183e-16	0	0		64.99
FALSE	High	[R].IADTNITSIPQGLPPSLTELHLDGNK.[I]	1xHexNAc(5)Hex(4) [N5]	1	1	4	P07585	P07585 [207-232]		0	4408.05	0	0.167	0.505766	0	522260	3122940		High	High	HexNAc(5)Hex(4)	0	207	High	n/a					19.3	926.4	730.7	730.7	4.96551e-20	8.7898e-21	0	0	2.94297e-18	5.17851e-19	0	0		60.62
FALSE	High	[R].IADTNITSIPQGLPPSLTELHLDGNK.[I]	1xHexNAc(6)Hex(3) [N5]	1	1	4	P07585	P07585 [207-232]		0	4449.08	0	0.049	0.111739	0	168372	3426509		High	High	HexNAc(6)Hex(3)	0	207	High	n/a					18.96	905.6	560.9	560.9	1.09522e-19	1.85602e-20	0	0	6.49116e-18	1.08602e-18	0	0		60.78
FALSE	High	[K].LGLSFNSISAVDNGSLANTPHLR.[E]	1xHexNAc(3)Hex(6)Fuc(1) [N13]	1	1	2	P07585	P07585 [250-272]		0	4110.85	0	2.899	0.108217	0	840269	289885		High	High	HexNAc(3)Hex(6)Fuc(1)	0	250	High	n/a					2.3	311.2	146.9	146.9	0.00496814	0.0013555	0.00134204	0.00248016	0.227926	0.00461681	0.00461042	0.0183752		57.86
FALSE	High	[K].LGLSFNSISAVDNGSLANTPHLR.[E]	1xHexNAc(4)Hex(4)Fuc(1)NeuAc(1) [N13]	1	1	2	P07585	P07585 [250-272]		0	4280.92	0	0.781	0.598963	0	480912	615595		High	Peak Found	HexNAc(4)Hex(4)Fuc(1)NeuAc(1)	0	250	High	n/a					13.22	671.5	407.2	407.2	6.08557e-14	3.79341e-15	0	0	3.6068e-12	2.21969e-13	0	0		61.5
FALSE	High	[K].LGLSFNSISAVDNGSLANTPHLR.[E]	1xHexNAc(4)Hex(4)NeuAc(1) [N13]	1	1	2	P07585	P07585 [250-272]		0	4134.86	0	0.145	0.437727	0	1508529	10412716		High	High	HexNAc(4)Hex(4)NeuAc(1)	1	250	High	n/a					19.29	996.3	765.7	765.7	5.15647e-20	9.3893e-21	0	0	3.05614e-18	5.53511e-19	0	0		56.68
FALSE	High	[K].LGLSFNSISAVDNGSLANTPHLR.[E]	1xHexNAc(4)Hex(5)Fuc(1) [N13]	1	1	2	P07585	P07585 [250-272]		0	4151.88	0	0.01	1e-17			2.61788e+06		Not Found	High	HexNAc(4)Hex(5)Fuc(1)	0	250	High	n/a					20.71	1027.9	813.4	813.4	1.93953e-21	3.31189e-22	0	0	1.14952e-19	1.96289e-20	0	0		56.34
FALSE	High	[K].LGLSFNSISAVDNGSLANTPHLR.[E]	1xHexNAc(4)Hex(5)NeuAc(1) [N13]	1	1	3	P07585	P07585 [250-272]		0	4296.91	0	0.115	0.344158	0	540024	4.68224e+06		High	High	HexNAc(4)Hex(5)NeuAc(1)	1	250	High	n/a					19.91	994.1	730.3	730.3	1.21938e-20	2.16063e-21	0	0	7.22707e-19	1.28056e-19	0	0		56.58
FALSE	High	[K].LGLSFNSISAVDNGSLANTPHLR.[E]	1xHexNAc(5)Hex(3)Fuc(1) [N13]	1	1	4	P07585	P07585 [250-272]		0	4030.85	0	0.342	0.891683	0	924879	2.70819e+06		Peak Found	High	HexNAc(5)Hex(3)Fuc(1)	0	250	High	n/a					18.4	908.9	610.1	610.1	4.00775e-19	6.11321e-20	0	0	2.37532e-17	3.58302e-18	0	0		56.76
FALSE	High	[K].LGLSFNSISAVDNGSLANTPHLR.[E]	1xHexNAc(5)Hex(3)Fuc(1)NeuAc(1) [N13]	1	1	3	P07585	P07585 [250-272]		0	4321.95	0	0.635	0.639083	0	680097	1.07181e+06		High	High	HexNAc(5)Hex(3)Fuc(1)NeuAc(1)	1	250	High	n/a					15.14	767.5	477.1	477.1	7.21965e-16	7.13969e-17	0	0	4.27895e-14	4.20521e-15	0	0		60.58
FALSE	High	[K].LGLSFNSISAVDNGSLANTPHLR.[E]	1xHexNAc(5)Hex(4)Fuc(1) [N13]	1	1	7	P07585	P07585 [250-272]		0	4192.9	0	0.11	0.327647	0	867722	7.8629e+06		High	High	HexNAc(5)Hex(4)Fuc(1)	0	250	High	n/a					19.29	957.2	717.2	717.2	5.15647e-20	9.35574e-21	0	0	3.05614e-18	5.51516e-19	0	0		56.65
FALSE	High	[K].LGLSFNSISAVDNGSLANTPHLR.[E]	1xHexNAc(5)Hex(4)Fuc(1)NeuAc(1) [N13]	1	1	4	P07585	P07585 [250-272]		0	4484	0	0.522	0.857945	0	2.18476e+06	4.18699e+06		High	High	HexNAc(5)Hex(4)Fuc(1)NeuAc(1)	0	250	High	n/a					18.67	923.7	684.5	684.5	2.12701e-19	2.86701e-20	0	0	1.26064e-17	1.64062e-18	0	0		61.29
FALSE	High	[K].LGLSFNSISAVDNGSLANTPHLR.[E]	1xHexNAc(5)Hex(4)NeuAc(1) [N13]	1	1	5	P07585	P07585 [250-272]		0	4337.94	0	0.319	0.851845	0	1.89904e+06	5945175		High	High	HexNAc(5)Hex(4)NeuAc(1)	1	250	High	n/a					20.67	1022.1	770.2	770.2	2.12701e-21	3.48696e-22	0	0	1.26064e-19	2.06666e-20	0	0		56.49
FALSE	High	[K].LGLSFNSISAVDNGSLANTPHLR.[E]	1xHexNAc(6)Hex(3)Fuc(1) [N13]	1	1	2	P07585	P07585 [250-272]		0	4233.93	0	0.01	1e-17			1.77788e+06		Not Found	High	HexNAc(6)Hex(3)Fuc(1)	1	250	High	n/a					18.47	907.1	639.1	639.1	3.38318e-19	5.47207e-20	0	0	2.00515e-17	3.19826e-18	0	0		56.38
FALSE	High	[K].LGLSFNSISAVDNGSLANTPHLR.[E]	1xHexNAc(6)Hex(3)Fuc(1)NeuAc(1) [N13]	1	1	3	P07585	P07585 [250-272]		0	4525.02	0	0.165	0.527356	0	432563	2.62089e+06		High	High	HexNAc(6)Hex(3)Fuc(1)NeuAc(1)	0	250	High	n/a					19.19	927.1	574.5	574.5	6.42234e-20	1.17998e-20	0	0	3.8064e-18	6.91409e-19	0	0		61.25
FALSE	High	[R].TNSTFVQALVEHVK.[E]	1xHexNAc(2)Hex(2)Fuc(1) [N2]	1	1	6	P07602	P07602 [214-227]		0	2449.16	0	0.01	1e-17			2.50096e+06		Not Found	High	HexNAc(2)Hex(2)Fuc(1)	0	214	High	n/a					19.03	923.6	611.7	611.7	9.25427e-20	1.64141e-20	0	0	5.48483e-18	9.61284e-19	0	0		51
FALSE	High	[R].TNSTFVQALVEHVK.[E]	1xHexNAc(2)Hex(3)Fuc(1) [N2]	1	1	2	P07602	P07602 [214-227]		0	2611.21	0	0.01	1e-17			1.2446e+06		Not Found	High	HexNAc(2)Hex(3)Fuc(1)	0	214	High	n/a					17.55	837.5	472.3	472.3	2.79426e-18	3.54764e-19	0	0	1.6561e-16	2.08111e-17	0	0		50.66
FALSE	High	[K].DVVTAAGDMLKDNATEEEILVYLEK.[T]	1xHexNAc(2)Hex(2)Fuc(1) [N13]	1	1	3	P07602	P07602 [68-92]		1	3642.7	0	0.01	1e-17			1.80735e+06		Not Found	High	HexNAc(2)Hex(2)Fuc(1)	0	68	High	n/a					24.05	1174.3	1006.4	1006.4	8.98607e-25	2.41364e-25	0	0	5.32588e-23	1.43052e-23	0	0		78.24
FALSE	High	[K].DVVTAAGDMLKDNATEEEILVYLEK.[T]	1xHexNAc(2)Hex(3)Fuc(1) [N13]	1	1	3	P07602	P07602 [68-92]		1	3804.75	0	0.01	1e-17			1.52395e+06		Not Found	High	HexNAc(2)Hex(3)Fuc(1)	0	68	High	n/a					24.13	1218.1	982.1	982.1	7.48384e-25	1.95717e-25	0	0	4.43553e-23	1.15998e-23	0	0		78
FALSE	High	[K].DNATEEEILVYLEK.[T]	1xHexNAc(2)Hex(3)Fuc(1) [N2]	1	1	3	P07602	P07602 [79-92]		0	2704.2	0	0.01	1e-17			1.02851e+06		Not Found	High	HexNAc(2)Hex(3)Fuc(1)	0	79	High	n/a					18.15	888.9	659.9	659.9	7.11684e-19	1.16976e-19	0	0	4.21802e-17	6.90502e-18	0	0		65.14
FALSE	High	[K].YSVANDTGFVDIPK.[Q]	1xHexNAc(2)Hex(5) [N5]	1	1	3	P07711	P07711 [217-230]		0	2742.18	0	0.01	1e-17			1.48633e+06		Not Found	High	HexNAc(2)Hex(5)	0	217	High	n/a					16.83	842.9	574.8	574.8	1.47197e-17	1.68772e-18	0	0	8.72407e-16	9.97131e-17	0	0		46.7
FALSE	High	[K].VVNSTTGPGEHLR.[N]	1xHexNAc(4)Hex(4) [N3]	1	1	2	P07996	P07996 [1065-1077]		0	2827.24	0	0.01	1e-17			372510		Not Found	High	HexNAc(4)Hex(4)	0	1065	High	n/a					4.41	316.2	161	161	3.92602e-05	9.90589e-05	9.44109e-05	0.000527704	0.00232159	0.000488568	0.000487377	0.00210526		13.88
FALSE	High	[K].VVNSTTGPGEHLR.[N]	1xHexNAc(4)Hex(5) [N3]	1	1	2	P07996	P07996 [1065-1077]		0	2989.29	0	0.336	0.734933	0	110363	328743		High	High	HexNAc(4)Hex(5)	0	1065	High	n/a					6.29	362.5	206.9	206.9	5.14229e-07	1.0178e-08	0	0	3.04765e-05	0.000105977	0.000105274	0.00056243		13.85
FALSE	High	[K].VVNSTTGPGEHLR.[N]	1xHexNAc(5)Hex(4) [N3]	1	1	2	P07996	P07996 [1065-1077]		0	3030.32	0	0.629	0.720244	0	388393	617539		High	High	HexNAc(5)Hex(4)	0	1065	High	n/a					5.13	327.6	208.7	208.7	7.37105e-06	9.90589e-05	9.67679e-05	0.000536193	0.000436679	0.000207879	0.000199382	0.00106781		13.95
FALSE	High	[K].VVNSTTGPGEHLR.[N]	1xHexNAc(6)Hex(3) [N3]	1	1	6	P07996	P07996 [1065-1077]		0	3071.34	0	0.451	0.86042	0	396588	878647		High	High	HexNAc(6)Hex(3)	0	1065	High	n/a					8.36	502.9	334.9	334.9	4.32989e-09	1.02521e-10	0	0	2.56625e-07	5.98098e-09	0	0		14.05
FALSE	High	[R].LLANYASQNITYHCK.[N]	1xCarbamidomethyl [C14]; 1xHexNAc(2)Hex(8) [N9]	1	1	2	P08123	P08123 [1259-1273]		0	3498.46	0	0.01	1e-17			1.00357e+06		Not Found	High	HexNAc(2)Hex(8)	0	1259	High	n/a					18.52	924.7	573.7	573.7	3.0416e-19	4.7585e-20	0	0	1.8027e-17	2.76967e-18	0	0		30.83
FALSE	High	[R].GLNVTLSSTGR.[N]	1xHexNAc(4)Hex(5)NeuAc(2) [N3]	1	1	3	P0C0L4	P0C0L4 [1326-1336]		0	3309.37	0	0.116	0.372996	0	292268	2.52806e+06		High	High	HexNAc(4)Hex(5)NeuAc(2)	0	1326	High	n/a					6.41	385.1	208.5	208.5	3.93091e-07	7.48619e-09	0	0	2.32972e-05	0.000105977	0.000105887	0.000567859		42.05
FALSE	High	[R].EEQYNSTYR.[V]	1xHexNAc(3)Hex(3)Fuc(1) [N5]	1	1	15	P0DOX5	P0DOX5 [295-303]		0	2430.97	0	0.071	0.197465	0	225293	3.1911e+06		High	High	HexNAc(3)Hex(3)Fuc(1)	0	295	High	n/a					13.41	639.7	386.5	386.5	3.89127e-14	2.27627e-15	0	0	2.30628e-12	1.34058e-13	0	0		15.07
FALSE	High	[R].EEQYNSTYR.[V]	1xHexNAc(3)Hex(4)Fuc(1) [N5]	1	1	7	P0DOX5	P0DOX5 [295-303]		0	2593.02	0	0.209	0.688968	0	315785	1.50961e+06		High	High	HexNAc(3)Hex(4)Fuc(1)	0	295	High	n/a					9.19	549	343.5	343.5	6.41882e-10	1.31684e-11	0	0	3.80431e-08	7.7714e-10	0	0		14.79
FALSE	High	[R].EEQYNSTYR.[V]	1xHexNAc(4)Hex(3) [N5]	1	1	5	P0DOX5	P0DOX5 [295-303]		0	2487.99	0	0.205	0.708394	0	421789	2.06253e+06		High	High	HexNAc(4)Hex(3)	0	295	High	n/a					8.76	532.8	337	337	1.72048e-09	3.64761e-11	0	0	1.0197e-07	2.15375e-09	0	0		15.59
FALSE	High	[R].EEQYNSTYR.[V]	1xHexNAc(4)Hex(3)Fuc(1) [N5]	1	1	20	P0DOX5	P0DOX5 [295-303]		0	2634.05	0	0.076	0.207672	0	3.64978e+06	4.82267e+07		High	High	HexNAc(4)Hex(3)Fuc(1)	0	295	High	n/a					9.06	566.8	301.2	301.2	8.70469e-10	1.8094e-11	0	0	5.1591e-08	1.06546e-09	0	0		15.09
FALSE	High	[R].EEQYNSTYR.[V]	1xHexNAc(4)Hex(4) [N5]	1	1	6	P0DOX5	P0DOX5 [295-303]		0	2650.04	0	0.287	0.791106	0	823602	2.87055e+06		High	High	HexNAc(4)Hex(4)	0	295	High	n/a					8.46	492.4	304.1	304.1	3.43439e-09	7.56552e-11	0	0	2.0355e-07	4.42597e-09	0	0		15.39
FALSE	High	[R].EEQYNSTYR.[V]	1xHexNAc(4)Hex(4)Fuc(1) [N5]	1	1	22	P0DOX5	P0DOX5 [295-303]		0	2796.1	0	0.173	0.5208	0	5.74181e+06	33114573		High	High	HexNAc(4)Hex(4)Fuc(1)	0	295	High	n/a					8.38	521.6	278.7	278.7	4.1573e-09	9.63324e-11	0	0	2.46395e-07	5.60422e-09	0	0		14.83
FALSE	High	[R].EEQYNSTYR.[V]	1xHexNAc(4)Hex(5) [N5]	1	1	3	P0DOX5	P0DOX5 [295-303]		0	2812.09	0	0.303	0.882551	0	294466	970509		Peak Found	High	HexNAc(4)Hex(5)	0	295	High	n/a					6.7	363.6	204	204	2.00049e-07	4.10406e-09	0	0	1.18564e-05	2.39685e-07	0	0		15.26
FALSE	High	[R].EEQYNSTYR.[V]	1xHexNAc(4)Hex(5)Fuc(1) [N5]	1	1	14	P0DOX5	P0DOX5 [295-303]		0	2958.15	0	0.271	0.75728	0	2.63045e+06	9703343		High	High	HexNAc(4)Hex(5)Fuc(1)	0	295	High	n/a					7.98	463.7	295.4	295.4	1.05272e-08	2.70433e-10	0	0	6.23926e-07	1.59131e-08	0	0		14.72
FALSE	High	[R].EEQYNSTYR.[V]	1xHexNAc(4)Hex(5)Fuc(1)NeuAc(1) [N5]	1	1	7	P0DOX5	P0DOX5 [295-303]		0	3249.25	0	0.25	0.711771	0	1.39168e+06	5567245		High	High	HexNAc(4)Hex(5)Fuc(1)NeuAc(1)	0	295	High	n/a					7.02	399.9	244.2	244.2	9.57072e-08	2.15767e-09	0	0	5.67236e-06	1.26922e-07	0	0		18.46
FALSE	High	[R].EEQYNSTYR.[V]	1xHexNAc(5)Hex(3)Fuc(1) [N5]	1	1	7	P0DOX5	P0DOX5 [295-303]		0	2837.13	0	0.092	0.263724	0	606754	6623353		High	High	HexNAc(5)Hex(3)Fuc(1)	0	295	High	n/a					8.09	489.1	294.5	294.5	8.20007e-09	1.9675e-10	0	0	4.86003e-07	1.1614e-08	0	0		15.55
FALSE	High	[R].EEQYNSTYR.[V]	1xHexNAc(5)Hex(4)Fuc(1) [N5]	1	1	7	P0DOX5	P0DOX5 [295-303]		0	2999.18	0	0.212	0.622757	0	1.02105e+06	4814078		High	High	HexNAc(5)Hex(4)Fuc(1)	0	295	High	n/a					7.36	383.9	241.2	241.2	4.33917e-08	1.17746e-09	0	0	2.57174e-06	7.00024e-08	0	0		15.43
FALSE	High	[R].QVVENMTR.[A]	1xHexNAc(2)Hex(3) [N5]	1	1	2	P10253	P10253 [386-393]		0	1868.81	0	0.277	0.666958	0	176831	638291		High	High	HexNAc(2)Hex(3)	0	386	High	n/a					8.95	573.8	347.8	347.8	1.12448e-09	2.43774e-11	0	0	6.66459e-08	1.44007e-09	0	0		15.84
FALSE	High	[R].QLEEFLNQSSPFYFWMNGDR.[I]	1xHexNAc(2)Hex(11) [N7]	1	1	6	P10909	P10909 [139-158]		0	4696.87	0	0.01	1e-17			369812		Not Found	High	HexNAc(2)Hex(11)	1	139	High	n/a					6.46	341.1	239.5	8.9	3.43328e-07	6.47082e-09	0	0	2.0348e-05	3.66579e-07	0	0		108.78
FALSE	High	[R].QLEEFLNQSSPFYFWMNGDR.[I]	1xHexNAc(4)Hex(5)NeuAc(2) [N7]	1	1	2	P10909	P10909 [139-158]		0	4712.9	0	0.01	1e-17			228942		Not Found	High	HexNAc(4)Hex(5)NeuAc(2)	1	139	High	n/a					10.34	540.9	387.1	387.1	4.61775e-11	1.03118e-12	0	0	2.73685e-09	5.94073e-11	0	0		95.37
FALSE	High	[R].HNSTGCLR.[M]	1xCarbamidomethyl [C6]; 1xHexNAc(4)Hex(4)Fuc(1)NeuAc(1) [N2]	1	1	5	P10909	P10909 [290-297]		0	2842.12	0	100	1e-17		775714			High	High	HexNAc(4)Hex(4)Fuc(1)NeuAc(1)	0	290	High	n/a					5.19	413	74.9	74.9	6.43097e-06	9.90589e-05	9.70685e-05	0.000537634	0.000381007	0.000207879	0.00019994	0.00106952		9.65
FALSE	High	[R].HNSTGCLR.[M]	1xCarbamidomethyl [C6]; 1xHexNAc(4)Hex(5)Fuc(1) [N2]	1	1	2	P10909	P10909 [290-297]		0	2713.08	0	100	1e-17		1.27522e+06			High	High	HexNAc(4)Hex(5)Fuc(1)	0	290	High	n/a					4.42	376.7	46.8	46.8	3.76689e-05	9.90589e-05	9.45001e-05	0.000527983	0.00222767	0.000488568	0.000487852	0.00210637		9.36
FALSE	High	[R].HNSTGCLR.[M]	1xCarbamidomethyl [C6]; 1xHexNAc(4)Hex(5)Fuc(1)NeuAc(1) [N2]	1	1	8	P10909	P10909 [290-297]		0	3004.17	1	0.477	0.910688	0	3.11485e+06	6.5294e+06		High	High	HexNAc(4)Hex(5)Fuc(1)NeuAc(1)	0	290	High	n/a					6.4	503	80.6	80.6	3.95034e-07	7.5261e-09	0	0	2.34124e-05	0.000105977	0.000105876	0.000567537		9.71
FALSE	High	[R].HNSTGCLR.[M]	1xCarbamidomethyl [C6]; 1xHexNAc(4)Hex(5)NeuAc(2) [N2]	1	1	4	P10909	P10909 [290-297]		0	3149.21	0	0.145	0.437771	0	734112	5.06675e+06		High	High	HexNAc(4)Hex(5)NeuAc(2)	0	290	High	n/a					6.39	452.8	101	101	4.11639e-07	8.09838e-09	0	0	2.43965e-05	0.000105977	0.000105719	0.000565291		10.71
FALSE	High	[R].HNSTGCLR.[M]	1xCarbamidomethyl [C6]; 1xHexNAc(5)Hex(4)Fuc(1) [N2]	1	1	2	P10909	P10909 [290-297]		0	2754.1	0	1.094	0.359508	0	994830	909503		High	High	HexNAc(5)Hex(4)Fuc(1)	0	290	High	n/a					5.37	401	77.9	77.9	4.25674e-06	9.90589e-05	9.78953e-05	0.000542299	0.000252226	0.000207879	0.000201552	0.00107759		9.47
FALSE	High	[R].HNSTGCLR.[M]	1xCarbamidomethyl [C6]; 1xHexNAc(5)Hex(4)Fuc(1)NeuAc(1) [N2]	1	1	5	P10909	P10909 [290-297]		0	3045.2	1	0.267	0.748391	0	1.20795e+06	4.52651e+06		High	High	HexNAc(5)Hex(4)Fuc(1)NeuAc(1)	0	290	High	n/a					6.04	528.9	73.4	73.4	9.15157e-07	1.87832e-08	0	0	5.42367e-05	0.000105977	0.000104004	0.000556173		9.72
FALSE	High	[R].HNSTGCLR.[M]	1xCarbamidomethyl [C6]; 1xHexNAc(5)Hex(5)Fuc(1) [N2]	1	1	3	P10909	P10909 [290-297]		0	2916.16	0	2.67	0.125685	0	1.75435e+06	657174		High	High	HexNAc(5)Hex(5)Fuc(1)	0	290	High	n/a					5.98	434.3	84.4	84.4	1.04691e-06	2.09883e-08	0	0	6.20443e-05	0.000207879	0.000207512	0.00110926		9.44
FALSE	High	[R].HNSTGCLR.[M]	1xCarbamidomethyl [C6]; 1xHexNAc(5)Hex(5)Fuc(1)NeuAc(1) [N2]	1	1	4	P10909	P10909 [290-297]		0	3207.25	0	1.248	0.388522	0	1.78854e+06	1.43282e+06		High	High	HexNAc(5)Hex(5)Fuc(1)NeuAc(1)	0	290	High	n/a					5.89	412.9	87.2	87.2	1.28744e-06	2.49e-08	0	0	7.62985e-05	0.000207879	0.000206782	0.00110497		9.64
FALSE	High	[R].HNSTGCLR.[M]	1xCarbamidomethyl [C6]; 1xHexNAc(5)Hex(6)Fuc(1) [N2]	1	1	4	P10909	P10909 [290-297]		0	3078.21	0	1.708	0.287929	0	2.71648e+06	1590618		High	High	HexNAc(5)Hex(6)Fuc(1)	0	290	High	n/a					3.71	331.2	65	65	0.000193937	0.000460745	0.000460405	0.000514139	0.0113684	0.000950119	0.000948587	0.00405885		9.43
FALSE	High	[R].HNSTGCLR.[M]	1xCarbamidomethyl [C6]; 1xHexNAc(5)Hex(6)Fuc(1)NeuAc(1) [N2]	1	1	6	P10909	P10909 [290-297]		0	3369.3	0	0.862	0.579918	0	4568034	5296535		High	High	HexNAc(5)Hex(6)Fuc(1)NeuAc(1)	0	290	High	n/a					5.94	425.1	110.7	110.7	1.15305e-06	2.24879e-08	0	0	6.83345e-05	0.000207879	0.000207189	0.00110803		9.61
FALSE	High	[R].HNSTGCLR.[M]	1xCarbamidomethyl [C6]; 1xHexNAc(6)Hex(5)Fuc(1)NeuAc(1) [N2]	1	1	2	P10909	P10909 [290-297]		0	3410.33	0	0.432	0.851278	0	562278	1.30248e+06		High	High	HexNAc(6)Hex(5)Fuc(1)NeuAc(1)	0	290	High	n/a					4.67	344.2	92.9	92.9	2.12099e-05	9.90589e-05	9.50661e-05	0.000529661	0.0012555	0.000295508	0.000294262	0.00158562		9.62
FALSE	High	[K].MLNTSSLLEQLNEQFNWVSR.[L]	1xHexNAc(4)Hex(5)NeuAc(2) [N3]	1	1	2	P10909	P10909 [352-371]		0	4613.96	0	0.01	1e-17			386344		Not Found	High	HexNAc(4)Hex(5)NeuAc(2)	1	352	High	n/a					15.52	751.1	529.3	289.5	3.03907e-16	2.78227e-17	0	0	1.8012e-14	1.6364e-15	0	0		101.08
FALSE	High	[K].MLNTSSLLEQLNEQFNWVSR.[L]	1xOxidation [M1]; 1xHexNAc(4)Hex(6)NeuAc(1) [N3]	1	1	2	P10909	P10909 [352-371]		0	4500.91	0	0.01	1e-17			457343		Not Found	High	HexNAc(4)Hex(6)NeuAc(1)	-1	352	High	n/a					2.44	311.4	131.6	131.6	0.00364193	0.0013555	0.00134868	0.00249626	0.177786	0.00343387	0.0034326	0.0132353		91.32
FALSE	High	[K].MLNTSSLLEQLNEQFNWVSR.[L]	1xHexNAc(5)Hex(4)Fuc(1)NeuAc(1) [N3]	1	1	3	P10909	P10909 [352-371]		0	4509.95	0	0.01	1e-17			478566		Not Found	High	HexNAc(5)Hex(4)Fuc(1)NeuAc(1)	0	352	High	n/a					16.2	807.7	583.2	583.2	6.30287e-17	7.35472e-18	0	0	3.73559e-15	4.33043e-16	0	0		91.36
FALSE	High	[K].MLNTSSLLEQLNEQFNWVSR.[L]	1xHexNAc(6)Hex(3)Fuc(1)NeuAc(1) [N3]	1	1	2	P10909	P10909 [352-371]		0	4550.97	0	0.01	1e-17			911005		Not Found	High	HexNAc(6)Hex(3)Fuc(1)NeuAc(1)	0	352	High	n/a					12.63	626.1	437.4	437.4	2.35191e-13	1.05414e-14	0	0	1.39393e-11	6.08191e-13	0	0		91.42
FALSE	High	[R].LANLTQGEDQYYLR.[V]	1xHexNAc(4)Hex(5)Fuc(1)NeuAc(1) [N3]	1	1	6	P10909	P10909 [372-385]		0	3743.57	0	0.571	0.814114	0	1.41853e+06	2.48261e+06		High	High	HexNAc(4)Hex(5)Fuc(1)NeuAc(1)	0	372	High	n/a					14.31	676.6	396.8	396.8	4.87411e-15	4.05849e-16	0	0	2.88879e-13	2.41022e-14	0	0		47.61
FALSE	High	[R].LANLTQGEDQYYLR.[V]	1xHexNAc(4)Hex(5)Fuc(1)NeuAc(2) [N3]	1	1	21	P10909	P10909 [372-385]		0	4034.66	0	0.642	0.738624	0	1.82271e+06	2.83843e+06		High	High	HexNAc(4)Hex(5)Fuc(1)NeuAc(2)	0	372	High	n/a					15.15	731.7	385.1	385.1	7.11684e-16	7.11285e-17	0	0	4.21802e-14	4.189e-15	0	0		54.18
FALSE	High	[R].LANLTQGEDQYYLR.[V]	1xHexNAc(4)Hex(5)NeuAc(2) [N3]	1	1	6	P10909	P10909 [372-385]		0	3888.61	0	0.059	0.149505	0	346434	5.83822e+06		High	High	HexNAc(4)Hex(5)NeuAc(2)	0	372	High	n/a					15.15	739.4	432.5	432.5	7.11684e-16	7.12616e-17	0	0	4.21802e-14	4.19705e-15	0	0		54.94
FALSE	High	[R].LANLTQGEDQYYLR.[V]	1xHexNAc(5)Hex(4)Fuc(1)NeuAc(1) [N3]	1	1	6	P10909	P10909 [372-385]		0	3784.6	0	0.212	0.623557	0	898775	4231145		High	High	HexNAc(5)Hex(4)Fuc(1)NeuAc(1)	0	372	High	n/a					13.97	683.6	413.4	413.4	1.07506e-14	7.81996e-16	0	0	6.37167e-13	4.63943e-14	0	0		47.68
FALSE	High	[R].LANLTQGEDQYYLR.[V]	1xHexNAc(5)Hex(4)Fuc(1)NeuAc(2) [N3]	1	1	9	P10909	P10909 [372-385]		0	4075.69	0	0.151	0.484569	0	383496	2.5457e+06		High	High	HexNAc(5)Hex(4)Fuc(1)NeuAc(2)	0	372	High	n/a					8.24	501.3	310.3	310.3	5.73618e-09	1.3077e-10	0	0	3.39973e-07	7.7005e-09	0	0		54.37
FALSE	High	[R].LANLTQGEDQYYLR.[V]	1xHexNAc(6)Hex(3)Fuc(1)NeuAc(1) [N3]	1	1	3	P10909	P10909 [372-385]		0	3825.62	0	0.05	0.117966	0	219897	4.36538e+06		Peak Found	High	HexNAc(6)Hex(3)Fuc(1)NeuAc(1)	0	372	High	n/a					12.79	637.3	478.5	478.5	1.61425e-13	8.09505e-15	0	0	9.56736e-12	4.70985e-13	0	0		47.76
FALSE	High	[R].LANLTQGEDQYYLR.[V]	1xHexNAc(6)Hex(7) [N3]	1	1	4	P10909	P10909 [372-385]		0	4036.68	0	0.01	1e-17			647182		High	High	HexNAc(6)Hex(7)	0	372	High	n/a					8.38	560.2	369.8	369.8	4.20097e-09	9.77435e-11	0	0	2.48984e-07	5.69013e-09	0	0		54.82
FALSE	High	[K].KKEDALNETR.[E]	1xHexNAc(5)Hex(4)Fuc(1)NeuAc(1) [N7]	1	1	3	P10909	P10909 [80-89]		2	3304.39	0	0.23	0.705795	0	258769	1.12646e+06		High	High	HexNAc(5)Hex(4)Fuc(1)NeuAc(1)	0	80	High	n/a					5.48	405.5	137.5	137.5	3.29272e-06	9.90589e-05	9.84931e-05	0.000545851	0.000195115	0.000207879	0.000202737	0.0010846		10.04
FALSE	High	[K].KKEDALNETR.[E]	1xHexNAc(6)Hex(3)Fuc(1)NeuAc(1) [N7]	1	1	2	P10909	P10909 [80-89]		2	3345.42	0	0.01	1e-17			709666		Not Found	High	HexNAc(6)Hex(3)Fuc(1)NeuAc(1)	0	80	High	n/a					4.13	365.1	56	56	7.4338e-05	0.000186986	0.000186324	0.000520562	0.00438761	0.000768566	0.000768492	0.00309917		10.18
FALSE	High	[K].ELPGVCNETMMALWEECKPCLK.[Q]	3xCarbamidomethyl [C6; C17; C20]; 1xHexNAc(5)Hex(4)Fuc(1)NeuAc(1) [N7]	1	1	4	P10909	P10909 [97-118]		0	4795.97	0	0.01	1e-17			1.16214e+06		Not Found	High	HexNAc(5)Hex(4)Fuc(1)NeuAc(1)	1	97	High	n/a					18	876	602.9	602.9	1.00384e-18	1.59791e-19	0	0	5.94958e-17	9.41482e-18	0	0		66.05
FALSE	High	[R].GGNVTLPCK.[F]	1xCarbamidomethyl [C8]; 1xHexNAc(3)Hex(3)Fuc(1) [N3]	1	1	4	P10915	P10915 [54-62]		0	2186.94	0	4.67	0.068629	0	1.23143e+06	263712		High	Peak Found	HexNAc(3)Hex(3)Fuc(1)	0	54	High	n/a					8.99	543.8	360.1	360.1	1.02237e-09	2.16385e-11	0	0	6.05941e-08	1.28106e-09	0	0		19.1
FALSE	High	[R].GGNVTLPCK.[F]	1xCarbamidomethyl [C8]; 1xHexNAc(3)Hex(4)Fuc(1) [N3]	1	1	15	P10915	P10915 [54-62]		0	2348.99	0	1.662	0.27988	0	2.07676e+06	1.24988e+06		High	High	HexNAc(3)Hex(4)Fuc(1)	0	54	High	n/a					12.07	588.4	403.1	403.1	8.58279e-13	2.92683e-14	0	0	5.08686e-11	1.69279e-12	0	0		17.65
FALSE	High	[R].GGNVTLPCK.[F]	1xCarbamidomethyl [C8]; 1xHexNAc(4)Hex(3)Fuc(1) [N3]	1	1	8	P10915	P10915 [54-62]		0	2390.02	0	1.275	0.30594	0	1.0033e+06	787145		High	High	HexNAc(4)Hex(3)Fuc(1)	0	54	High	n/a					10.1	559.2	384.8	384.8	7.87578e-11	1.8434e-12	0	0	4.66783e-09	1.08814e-10	0	0		17.78
FALSE	High	[R].GGNVTLPCK.[F]	1xCarbamidomethyl [C8]; 1xHexNAc(4)Hex(4)Fuc(1) [N3]	1	1	7	P10915	P10915 [54-62]		0	2552.07	0	3.17	0.080646	0	933103	294354		High	High	HexNAc(4)Hex(4)Fuc(1)	0	54	High	n/a					10.76	585.8	355.7	355.7	1.71901e-11	3.60055e-13	0	0	1.01882e-09	2.04636e-11	0	0		18.92
FALSE	High	[R].GGNVTLPCK.[F]	1xCarbamidomethyl [C8]; 1xHexNAc(4)Hex(4)Fuc(1)NeuAc(1) [N3]	1	1	9	P10915	P10915 [54-62]		0	2843.16	0	1.436	0.282778	0	1.48854e+06	1.03655e+06		High	High	HexNAc(4)Hex(4)Fuc(1)NeuAc(1)	0	54	High	n/a					11.04	610.4	308.5	308.5	9.22454e-12	1.9531e-13	0	0	5.46721e-10	1.1027e-11	0	0		22.57
FALSE	High	[R].GGNVTLPCK.[F]	1xCarbamidomethyl [C8]; 1xHexNAc(4)Hex(5)Fuc(1) [N3]	1	1	11	P10915	P10915 [54-62]		0	2714.12	0	2.336	0.194986	0	3.66441e+06	1.56899e+06		High	High	HexNAc(4)Hex(5)Fuc(1)	0	54	High	n/a					11.28	628.6	313.8	313.8	5.2883e-12	1.09475e-13	0	0	3.13428e-10	6.12991e-12	0	0		17.89
FALSE	High	[R].GGNVTLPCK.[F]	1xCarbamidomethyl [C8]; 1xHexNAc(4)Hex(5)Fuc(1)NeuAc(1) [N3]	1	1	24	P10915	P10915 [54-62]		0	3005.22	0	1.48	0.339206	0	9095374	6147460		High	High	HexNAc(4)Hex(5)Fuc(1)NeuAc(1)	0	54	High	n/a					8.68	572.5	296.9	296.9	2.07836e-09	4.36663e-11	0	0	1.23181e-07	2.56688e-09	0	0		22.15
FALSE	High	[R].GGNVTLPCK.[F]	1xCarbamidomethyl [C8]; 1xHexNAc(4)Hex(5)Fuc(1)NeuAc(2) [N3]	1	1	4	P10915	P10915 [54-62]		0	3296.31	0	1.865	0.177878	0	1.20307e+06	645119		High	Peak Found	HexNAc(4)Hex(5)Fuc(1)NeuAc(2)	0	54	High	n/a					6.24	422.4	187.5	187.5	5.73135e-07	1.12115e-08	0	0	3.39675e-05	0.000105977	0.000105075	0.000560852		26.41
FALSE	High	[R].GGNVTLPCK.[F]	1xCarbamidomethyl [C8]; 1xHexNAc(5)Hex(3)Fuc(1) [N3]	1	1	2	P10915	P10915 [54-62]		0	2593.1	0	6.413	0.0217048	0	1.17311e+06	182915		High	Peak Found	HexNAc(5)Hex(3)Fuc(1)	0	54	High	n/a					5.89	465.1	231.3	231.3	1.2736e-06	2.45206e-08	0	0	7.54781e-05	0.000207879	0.000206868	0.00110619		18.8
FALSE	High	[R].GGNVTLPCK.[F]	1xCarbamidomethyl [C8]; 1xHexNAc(5)Hex(3)Fuc(1)NeuAc(1) [N3]	1	1	5	P10915	P10915 [54-62]		0	2884.19	0	1.052	0.396873	0	685313	651137		High	Peak Found	HexNAc(5)Hex(3)Fuc(1)NeuAc(1)	0	54	High	n/a					7.55	461.4	180.3	180.3	2.79298e-08	7.84167e-10	0	0	1.65534e-06	4.65198e-08	0	0		22.67
FALSE	High	[R].GGNVTLPCK.[F]	1xCarbamidomethyl [C8]; 1xHexNAc(5)Hex(4)Fuc(1) [N3]	1	1	17	P10915	P10915 [54-62]		0	2755.15	0	3.952	0.091399	0	5.78777e+06	1.46435e+06		High	High	HexNAc(5)Hex(4)Fuc(1)	0	54	High	n/a					8.57	545.3	336.6	336.6	2.69632e-09	5.7702e-11	0	0	1.59806e-07	3.35393e-09	0	0		19.13
FALSE	High	[R].GGNVTLPCK.[F]	1xCarbamidomethyl [C8]; 1xHexNAc(5)Hex(4)Fuc(1)NeuAc(1) [N3]	1	1	21	P10915	P10915 [54-62]		0	3046.24	0	1.398	0.361048	0	7.03231e+06	5.03107e+06		High	High	HexNAc(5)Hex(4)Fuc(1)NeuAc(1)	0	54	High	n/a					11.36	601.8	356.3	356.3	4.37822e-12	9.74741e-14	0	0	2.59489e-10	5.43735e-12	0	0		22.28
FALSE	High	[R].GGNVTLPCK.[F]	1xCarbamidomethyl [C8]; 1xHexNAc(5)Hex(4)Fuc(1)NeuAc(2) [N3]	1	1	2	P10915	P10915 [54-62]		0	3337.34	0	100	1e-17		755100			High	Not Found	HexNAc(5)Hex(4)Fuc(1)NeuAc(2)	0	54	High	n/a					6.43	421.2	249	249	3.74628e-07	7.01888e-09	0	0	2.2203e-05	4e-07	0	0		26.69
FALSE	High	[R].GGNVTLPCK.[F]	1xCarbamidomethyl [C8]; 1xHexNAc(5)Hex(5)Fuc(1) [N3]	1	1	9	P10915	P10915 [54-62]		0	2917.2	0	3.887	0.0938266	0	3.41836e+06	879518		High	High	HexNAc(5)Hex(5)Fuc(1)	0	54	High	n/a					8.01	554.4	266.9	266.9	9.8419e-09	2.45949e-10	0	0	5.83311e-07	1.44228e-08	0	0		18.53
FALSE	High	[R].GGNVTLPCK.[F]	1xCarbamidomethyl [C8]; 1xHexNAc(5)Hex(5)Fuc(1)NeuAc(1) [N3]	1	1	5	P10915	P10915 [54-62]		0	3208.3	0	2.272	0.130502	0	670490	295079		High	Peak Found	HexNAc(5)Hex(5)Fuc(1)NeuAc(1)	0	54	High	n/a					7.84	460.5	264.1	264.1	1.45474e-08	3.79801e-10	0	0	8.62194e-07	2.24279e-08	0	0		22.42
FALSE	High	[R].GGNVTLPCK.[F]	1xCarbamidomethyl [C8]; 1xHexNAc(5)Hex(5)NeuAc(1) [N3]	1	1	3	P10915	P10915 [54-62]		0	3062.24	0	5.446	0.0302595	0	1.51514e+06	278231		High	High	HexNAc(5)Hex(5)NeuAc(1)	0	54	High	n/a					5.36	343.2	193.3	193.3	4.35691e-06	9.90589e-05	9.78569e-05	0.000542005	0.00025816	0.000207879	0.000201471	0.00107701		24.14
FALSE	High	[R].GGNVTLPCK.[F]	1xCarbamidomethyl [C8]; 1xHexNAc(5)Hex(6)Fuc(1)NeuAc(1) [N3]	1	1	6	P10915	P10915 [54-62]		0	3370.35	0	0.635	0.733876	0	350077	551209		High	Peak Found	HexNAc(5)Hex(6)Fuc(1)NeuAc(1)	0	54	High	n/a					6.65	402.2	243.1	243.1	2.22133e-07	4.46317e-09	0	0	1.31652e-05	2.59006e-07	0	0		21.45
FALSE	High	[R].GGNVTLPCK.[F]	1xCarbamidomethyl [C8]; 1xHexNAc(6)Hex(3)Fuc(1) [N3]	1	1	7	P10915	P10915 [54-62]		0	2796.17	0	0.669	0.594999	0	759151	1.13399e+06		High	High	HexNAc(6)Hex(3)Fuc(1)	0	54	High	n/a					7.92	480.8	296.8	296.8	1.19732e-08	3.11532e-10	0	0	7.09628e-07	1.82724e-08	0	0		17.79
FALSE	High	[R].GGNVTLPCK.[F]	1xCarbamidomethyl [C8]; 1xHexNAc(6)Hex(3)Fuc(1)NeuAc(1) [N3]	1	1	11	P10915	P10915 [54-62]		0	3087.27	0	0.836	0.595784	0	2908550	3.47824e+06		High	High	HexNAc(6)Hex(3)Fuc(1)NeuAc(1)	0	54	High	n/a					8.34	574.5	295.3	295.3	4.58414e-09	1.10546e-10	0	0	2.71693e-07	6.46955e-09	0	0		22.37
FALSE	High	[R].GGNVTLPCK.[F]	1xCarbamidomethyl [C8]; 1xHexNAc(6)Hex(5)Fuc(1)NeuAc(1) [N3]	1	1	3	P10915	P10915 [54-62]		0	3411.38	0	0.901	0.500002	0	351429	390014		High	Peak Found	HexNAc(6)Hex(5)Fuc(1)NeuAc(1)	0	54	High	n/a					6.63	391.5	243.3	243.3	2.35199e-07	4.81403e-09	0	0	1.39396e-05	2.77585e-07	0	0		21.62
FALSE	High	[K].TANDTSTEAYNLLLR.[T]	1xHexNAc(2)Hex(5) [N3]	1	1	2	P11047	P11047 [1203-1217]		0	2898.26	0	0.01	1e-17			691432		Not Found	High	HexNAc(2)Hex(5)	0	1203	High	n/a					14.79	734	540.3	540.3	1.61425e-15	1.27009e-16	0	0	9.56736e-14	7.49251e-15	0	0		50.91
FALSE	High	[K].LLNNLTSIK.[I]	1xHexNAc(2)Hex(6) [N4]	1	1	2	P11047	P11047 [647-655]		0	2394.09	0	0.066	0.198095	0	119100	1.81645e+06		Peak Found	High	HexNAc(2)Hex(6)	0	647	High	n/a					7.47	497.6	279.6	279.6	3.42211e-08	9.65666e-10	0	0	2.02822e-06	5.73649e-08	0	0		34.83
FALSE	High	[K].NVTAQICIDK.[K]	1xCarbamidomethyl [C7]; 1xHexNAc(2)Hex(5) [N1]	1	1	5	P12109	P12109 [804-813]		0	2378.02	0	0.082	0.230207	0	359038	4.37623e+06		High	High	HexNAc(2)Hex(5)	0	804	High	n/a					16.41	758.4	484.6	484.6	3.89127e-17	4.42525e-18	0	0	2.30628e-15	2.60158e-16	0	0		27.13
FALSE	High	[K].NVTAQICIDK.[K]	1xCarbamidomethyl [C7]; 1xHexNAc(3)Hex(6) [N1]	1	1	2	P12109	P12109 [804-813]		0	2743.15	0	0.01	1e-17			2.05701e+06		Not Found	High	HexNAc(3)Hex(6)	0	804	High	n/a					8.1	507.8	313	313	7.98818e-09	1.91405e-10	0	0	4.73444e-07	1.12887e-08	0	0		27.01
FALSE	High	[K].NVTAQICIDK.[K]	1xCarbamidomethyl [C7]; 1xHexNAc(3)Hex(6)NeuAc(1) [N1]	1	1	2	P12109	P12109 [804-813]		0	3034.24	0	0.01	1e-17			1.73339e+06		Not Found	High	HexNAc(3)Hex(6)NeuAc(1)	0	804	High	n/a					8.11	550.8	313.3	313.3	7.81279e-09	1.83563e-10	0	0	4.63049e-07	1.08115e-08	0	0		33.26
FALSE	High	[K].NVTAQICIDKK.[C]	1xCarbamidomethyl [C7]; 1xHexNAc(2)Hex(5) [N1]	1	1	2	P12109	P12109 [804-814]		1	2506.11	0	0.01	1e-17			996821		Not Found	High	HexNAc(2)Hex(5)	0	804	High	n/a					14.49	731.5	406.9	406.9	3.27243e-15	2.60887e-16	0	0	1.93951e-13	1.55327e-14	0	0		20.8
FALSE	High	[K].NVTAQICIDKK.[C]	1xCarbamidomethyl [C7]; 1xHexNAc(3)Hex(5)NeuAc(1) [N1]	1	1	2	P12109	P12109 [804-814]		1	3000.29	0	0.01	1e-17			374453		Not Found	High	HexNAc(3)Hex(5)NeuAc(1)	0	804	High	n/a					8.8	588.3	295.8	295.8	1.5742e-09	3.3619e-11	0	0	9.32998e-08	1.99132e-09	0	0		24.94
FALSE	High	[K].NVTAQICIDKK.[C]	1xCarbamidomethyl [C7]; 1xHexNAc(3)Hex(6) [N1]	1	1	2	P12109	P12109 [804-814]		1	2871.24	0	0.01	1e-17			451419		Not Found	High	HexNAc(3)Hex(6)	0	804	High	n/a					7.8	539.6	275.3	275.3	1.58509e-08	4.27315e-10	0	0	9.39452e-07	2.52198e-08	0	0		20.44
FALSE	High	[R].GTFTDCALANMTEQIR.[Q]	1xCarbamidomethyl [C6]; 1xHexNAc(2)Hex(5) [N10]	1	1	3	P12110	P12110 [131-146]		0	3044.26	0	0.01	1e-17			2.67904e+06		Not Found	High	HexNAc(2)Hex(5)	0	131	High	n/a					19.4	916	728.8	534.5	4.01734e-20	7.40631e-21	0	0	2.381e-18	4.35525e-19	0	0		53.28
FALSE	High	[R].GTFTDCALANMTEQIR.[Q]	1xCarbamidomethyl [C6]; 1xHexNAc(3)Hex(6) [N10]	1	1	2	P12110	P12110 [131-146]		0	3409.39	0	0.01	1e-17			996737		Not Found	High	HexNAc(3)Hex(6)	0	131	High	n/a					14.66	705.6	456.7	450.1	2.17753e-15	1.52695e-16	0	0	1.29058e-13	9.00463e-15	0	0		52.96
FALSE	High	[R].GTFTDCALANMTEQIR.[Q]	1xCarbamidomethyl [C6]; 1xHexNAc(4)Hex(5) [N10]	1	1	4	P12110	P12110 [131-146]		0	3450.42	0	0.033	0.0577549	0	100520	3.05505e+06		High	High	HexNAc(4)Hex(5)	0	131	High	n/a					15.88	762.5	591.3	405.1	1.3305e-16	1.35426e-17	0	0	7.88561e-15	8.03361e-16	0	0		52.58
FALSE	High	[R].GTFTDCALANMTEQIR.[Q]	1xCarbamidomethyl [C6]; 1xHexNAc(4)Hex(5)NeuAc(1) [N10]	1	1	7	P12110	P12110 [131-146]		0	3741.51	0	0.048	0.113076	0	162209	3.39273e+06		High	High	HexNAc(4)Hex(5)NeuAc(1)	0	131	High	n/a					14.4	690.2	513.5	476.2	4.01734e-15	3.14928e-16	0	0	2.381e-13	1.87528e-14	0	0		58.86
FALSE	High	[R].GTFTDCALANMTEQIR.[Q]	1xCarbamidomethyl [C6]; 1xHexNAc(4)Hex(5)NeuAc(2) [N10]	1	1	7	P12110	P12110 [131-146]		0	4032.61	0	0.01	1e-17			2.031e+06		Not Found	High	HexNAc(4)Hex(5)NeuAc(2)	1	131	High	n/a					12.66	628.5	381.7	381.7	2.17753e-13	9.91614e-15	0	0	1.29058e-11	5.70293e-13	0	0		66.32
FALSE	High	[R].NMTLFSDLVAEK.[F]	1xHexNAc(4)Hex(4)Fuc(1) [N1]	1	1	2	P12110	P12110 [785-796]		0	2974.27	0	0.68	0.68404	0	468837	689291		Peak Found	High	HexNAc(4)Hex(4)Fuc(1)	0	785	High	n/a					5.36	454.7	198.4	198.4	4.39592e-06	9.90589e-05	9.78378e-05	0.000541712	0.000260471	0.000207879	0.00020143	0.00107643		57.02
FALSE	High	[R].NMTLFSDLVAEK.[F]	1xHexNAc(4)Hex(5)Fuc(1) [N1]	1	1	3	P12110	P12110 [785-796]		0	3136.33	0	0.01	1e-17			3529905		Not Found	High	HexNAc(4)Hex(5)Fuc(1)	0	785	High	n/a					8	563.3	318	318	9.94065e-09	2.49203e-10	0	0	5.89164e-07	1.46209e-08	0	0		56.55
FALSE	High	[R].NMTLFSDLVAEK.[F]	1xHexNAc(4)Hex(5)Fuc(1)NeuAc(1) [N1]	1	1	8	P12110	P12110 [785-796]		0	3427.42	0	0.01	1e-17			5071497		Not Found	High	HexNAc(4)Hex(5)Fuc(1)NeuAc(1)	0	785	High	n/a					15.35	752.3	524.7	524.7	4.44378e-16	4.25336e-17	0	0	2.63375e-14	2.50229e-15	0	0		63.94
FALSE	High	[R].NMTLFSDLVAEK.[F]	1xHexNAc(5)Hex(4)Fuc(1)NeuAc(1) [N1]	1	1	5	P12110	P12110 [785-796]		0	3468.45	0	0.01	1e-17			1899537		Not Found	High	HexNAc(5)Hex(4)Fuc(1)NeuAc(1)	0	785	High	n/a					13.92	685.9	455.7	455.7	1.19707e-14	8.10407e-16	0	0	7.09482e-13	4.79997e-14	0	0		64.04
FALSE	High	[R].GPPGVNGTQGFQGCPGQR.[G]	1xCarbamidomethyl [C14]; 1xHexNAc(4)Hex(6)NeuAc(1) [N6]	1	1	2	P12111	P12111 [2074-2091]		0	3889.57	0	0.01	1e-17			932594		Not Found	High	HexNAc(4)Hex(6)NeuAc(1)	0	2074	High	n/a					3.95	362.2	165.6	165.6	0.000111623	0.000186986	0.000185408	0.000517866	0.00657434	0.000768566	0.000764526	0.0030785		28.42
FALSE	High	[R].FENQTGFPPPDSR.[F]	1xHexNAc(5)Hex(4)Fuc(1) [N3]	1	1	2	P13611	P13611 [328-340]		0	3301.35	0	0.01	1e-17			441038		Not Found	High	HexNAc(5)Hex(4)Fuc(1)	0	328	High	n/a					9.99	543.3	395.1	395.1	1.01387e-10	2.23659e-12	0	0	6.00901e-09	1.32097e-10	0	0		26.84
FALSE	High	[R].SNDSGVYR.[C]	1xHexNAc(2)Hex(3) [N2]	1	1	3	P16112	P16112 [125-132]		0	1789.72	0	1.121	0.413759	0	1.49896e+06	1.337e+06		High	High	HexNAc(2)Hex(3)	0	125	High	n/a					7.69	573.1	252.3	252.3	2.02157e-08	5.52857e-10	0	0	1.19814e-06	3.27433e-08	0	0		10.53
FALSE	High	[R].SNDSGVYR.[C]	1xHexNAc(2)Hex(4) [N2]	1	1	12	P16112	P16112 [125-132]		0	1951.78	0	1.072	0.474208	0	3.17283e+06	2.95954e+06		High	High	HexNAc(2)Hex(4)	0	125	High	n/a					8.26	578.4	245.7	245.7	5.44571e-09	1.26383e-10	0	0	3.22757e-07	7.43351e-09	0	0		10.53
FALSE	High	[R].SNDSGVYR.[C]	1xHexNAc(2)Hex(5) [N2]	1	1	54	P16112	P16112 [125-132]		0	2113.83	0	0.846	0.589875	0	2.32559e+08	2.7494e+08		High	High	HexNAc(2)Hex(5)	0	125	High	n/a					10.27	612.2	199.6	199.6	5.40766e-11	1.223e-12	0	0	3.20502e-09	7.10795e-11	0	0		10.58
FALSE	High	[R].SNDSGVYR.[C]	1xHexNAc(2)Hex(6) [N2]	1	1	66	P16112	P16112 [125-132]		0	2275.88	0	0.979	0.517185	0	3.53814e+08	3.61537e+08		High	High	HexNAc(2)Hex(6)	0	125	High	n/a					10.27	613.9	194.2	194.2	5.40766e-11	1.21634e-12	0	0	3.20502e-09	7.06744e-11	0	0		10.42
FALSE	High	[R].SNDSGVYR.[C]	1xHexNAc(2)Hex(7) [N2]	1	1	16	P16112	P16112 [125-132]		0	2437.93	0	1.291	0.392939	0	3.82016e+07	29584596		High	High	HexNAc(2)Hex(7)	0	125	High	n/a					7.92	570.7	228.9	228.9	1.21089e-08	3.18069e-10	0	0	7.1767e-07	1.86703e-08	0	0		10.26
FALSE	High	[R].SNDSGVYR.[C]	1xHexNAc(2)Hex(8) [N2]	1	1	10	P16112	P16112 [125-132]		0	2599.99	0	1.324	0.382601	0	21235630	1.60356e+07		High	High	HexNAc(2)Hex(8)	0	125	High	n/a					7.89	563.5	194.5	194.5	1.29969e-08	3.42841e-10	0	0	7.70299e-07	2.01783e-08	0	0		10.17
FALSE	High	[R].SNDSGVYR.[C]	1xHexNAc(2)Hex(9) [N2]	1	1	2	P16112	P16112 [125-132]		0	2762.04	0	1.064	0.410352	0	438449	411888		High	High	HexNAc(2)Hex(9)	0	125	High	n/a					5.87	336.9	128.3	128.3	1.36369e-06	2.68747e-08	0	0	8.08169e-05	0.000207879	0.000206505	0.00110436		10.14
FALSE	High	[R].SNDSGVYR.[C]	1xHexNAc(3)Hex(5)NeuAc(1) [N2]	1	1	3	P16112	P16112 [125-132]		0	2608	0	0.406	0.92821	0	193145	475302		High	High	HexNAc(3)Hex(5)NeuAc(1)	0	125	High	n/a					5.5	307.6	135.5	135.5	3.16909e-06	9.90589e-05	9.85707e-05	0.000546448	0.000187791	0.000207879	0.000202901	0.00108578		13.31
FALSE	High	[R].SNDSGVYR.[C]	1xHexNAc(3)Hex(6) [N2]	1	1	5	P16112	P16112 [125-132]		0	2478.96	0	0.942	0.535644	0	3.26372e+06	3463933		High	High	HexNAc(3)Hex(6)	0	125	High	n/a					7.28	481.1	151.1	151.1	5.26582e-08	1.4271e-09	0	0	3.12095e-06	8.42048e-08	0	0		10.51
FALSE	High	[R].SNDSGVYR.[C]	1xHexNAc(3)Hex(6)NeuAc(1) [N2]	1	1	6	P16112	P16112 [125-132]		0	2770.06	0	0.444	0.907062	0	940470	2.12049e+06		High	High	HexNAc(3)Hex(6)NeuAc(1)	0	125	High	n/a					5.67	407.2	118.2	118.2	2.12925e-06	4.21394e-08	0	0	0.000126181	0.000207879	0.000204771	0.0010983		13.07
FALSE	High	[R].TVYVHANQTGYPDPSSR.[Y]	1xHexNAc(2)Hex(11) [N7]	1	1	10	P16112	P16112 [327-343]		0	4080.63	0	2.686	0.161457	0	3.87065e+06	1.44102e+06		High	High	HexNAc(2)Hex(11)	1	327	High	n/a					18.12	850.7	598.5	16.7	7.62756e-19	1.27696e-19	0	0	4.52071e-17	7.52885e-18	0	0		23.56
FALSE	High	[R].TVYVHANQTGYPDPSSR.[Y]	1xHexNAc(2)Hex(5) [N7]	1	1	3	P16112	P16112 [327-343]		0	3108.32	0	100	1e-17		764682			High	Not Found	HexNAc(2)Hex(5)	0	327	High	n/a					23.29	1125.7	908.7	908.7	5.0798e-24	1.24436e-24	0	0	3.0107e-22	7.37507e-23	0	0		24.52
FALSE	High	[R].TVYVHANQTGYPDPSSR.[Y]	1xHexNAc(3)Hex(4)Fuc(1) [N7]	1	1	7	P16112	P16112 [327-343]		0	3295.4	0	1.796	0.199863	0	1.11022e+06	618055		High	High	HexNAc(3)Hex(4)Fuc(1)	0	327	High	n/a					24.47	1177.1	939.3	939.3	3.36281e-25	7.5906e-26	0	0	1.99308e-23	4.49881e-24	0	0		24.38
FALSE	High	[R].TVYVHANQTGYPDPSSR.[Y]	1xHexNAc(4)Hex(3)Fuc(1) [N7]	1	1	3	P16112	P16112 [327-343]		0	3336.43	0	100	1e-17		301880			High	Not Found	HexNAc(4)Hex(3)Fuc(1)	0	327	High	n/a					21.29	1010.6	757.6	757.6	5.0798e-22	1.13374e-22	0	0	3.0107e-20	6.71947e-21	0	0		24.85
FALSE	High	[R].TVYVHANQTGYPDPSSR.[Y]	1xHexNAc(4)Hex(4)Fuc(1) [N7]	1	1	17	P16112	P16112 [327-343]		0	3498.48	0	1.971	0.24215	0	3.38712e+06	1.71817e+06		High	High	HexNAc(4)Hex(4)Fuc(1)	0	327	High	n/a					23.64	1112.5	835.6	835.6	2.30308e-24	4.94136e-25	0	0	1.365e-22	2.92865e-23	0	0		24.34
FALSE	High	[R].TVYVHANQTGYPDPSSR.[Y]	1xHexNAc(4)Hex(4)Fuc(1)NeuAc(1) [N7]	1	1	14	P16112	P16112 [327-343]		0	3789.58	0	1.699	0.2896	0	2687052	1.58117e+06		High	High	HexNAc(4)Hex(4)Fuc(1)NeuAc(1)	0	327	High	n/a					23.47	1117.2	820	820	3.36281e-24	8.74791e-25	0	0	1.99307e-22	5.18472e-23	0	0		27.98
FALSE	High	[R].TVYVHANQTGYPDPSSR.[Y]	1xHexNAc(4)Hex(5)Fuc(1) [N7]	1	1	38	P16112	P16112 [327-343]		0	3660.53	0	1.722	0.285101	0	2.9098e+07	1.68958e+07		High	High	HexNAc(4)Hex(5)Fuc(1)	0	327	High	n/a					23.47	1104.3	821.8	821.8	3.36281e-24	8.30362e-25	0	0	1.99307e-22	4.9214e-23	0	0		24.4
FALSE	High	[R].TVYVHANQTGYPDPSSR.[Y]	1xHexNAc(4)Hex(5)Fuc(1)NeuAc(1) [N7]	1	1	50	P16112	P16112 [327-343]		0	3951.63	0	1.415	0.356366	0	4.80246e+07	33948057		High	High	HexNAc(4)Hex(5)Fuc(1)NeuAc(1)	0	327	High	n/a					23.64	1101.2	754.2	754.2	2.30308e-24	5.84583e-25	0	0	1.365e-22	3.46472e-23	0	0		27.68
FALSE	High	[R].TVYVHANQTGYPDPSSR.[Y]	1xHexNAc(4)Hex(5)Fuc(1)NeuAc(2) [N7]	1	1	8	P16112	P16112 [327-343]		0	4242.72	0	1.468	0.342194	0	2.67182e+06	1.8202e+06		High	High	HexNAc(4)Hex(5)Fuc(1)NeuAc(2)	1	327	High	n/a					22.64	1073.5	730.2	50.5	2.30308e-23	6.11148e-24	0	0	1.36499e-21	3.62216e-22	0	0		32.43
FALSE	High	[R].TVYVHANQTGYPDPSSR.[Y]	1xHexNAc(5)Hex(3)Fuc(1) [N7]	1	1	5	P16112	P16112 [327-343]		0	3539.51	0	100	1e-17		724130			High	Not Found	HexNAc(5)Hex(3)Fuc(1)	0	327	High	n/a					21.64	1010.3	741.9	741.9	2.30308e-22	4.88445e-23	0	0	1.36499e-20	2.89492e-21	0	0		24.95
FALSE	High	[R].TVYVHANQTGYPDPSSR.[Y]	1xHexNAc(5)Hex(4)Fuc(1) [N7]	1	1	21	P16112	P16112 [327-343]		0	3701.56	0	1.313	0.386149	0	4295190	3.2718e+06		High	High	HexNAc(5)Hex(4)Fuc(1)	0	327	High	n/a					23.64	1100.6	815.3	815.3	2.30308e-24	5.31434e-25	0	0	1.365e-22	3.14971e-23	0	0		24.36
FALSE	High	[R].TVYVHANQTGYPDPSSR.[Y]	1xHexNAc(5)Hex(4)Fuc(1)NeuAc(1) [N7]	1	1	13	P16112	P16112 [327-343]		0	3992.65	0	0.48	0.908473	0	1.22554e+06	2.55292e+06		High	High	HexNAc(5)Hex(4)Fuc(1)NeuAc(1)	0	327	High	n/a					20.6	1027.2	754.1	754.1	2.50695e-21	4.66096e-22	0	0	1.48582e-19	2.76246e-20	0	0		27.71
FALSE	High	[R].TVYVHANQTGYPDPSSR.[Y]	1xHexNAc(5)Hex(4)NeuAc(1) [N7]	1	1	2	P16112	P16112 [327-343]		0	3846.6	0	1.005	0.440362	0	378792	376765		High	High	HexNAc(5)Hex(4)NeuAc(1)	0	327	High	n/a					14.37	701.1	497.6	497.6	4.2652e-15	3.43925e-16	0	0	2.5279e-13	2.05008e-14	0	0		29.09
FALSE	High	[R].TVYVHANQTGYPDPSSR.[Y]	1xHexNAc(5)Hex(5) [N7]	1	1	3	P16112	P16112 [327-343]		0	3717.55	0	1.115	0.39143	0	1.37072e+06	1228975		High	High	HexNAc(5)Hex(5)	0	327	High	n/a					16.3	829	681.6	681.6	4.95994e-17	5.63592e-18	0	0	2.93967e-15	3.31979e-16	0	0		25.12
FALSE	High	[R].TVYVHANQTGYPDPSSR.[Y]	1xHexNAc(5)Hex(5)Fuc(1) [N7]	1	1	25	P16112	P16112 [327-343]		0	3863.61	0	1.4	0.36055	0	6.76966e+06	4.83701e+06		High	High	HexNAc(5)Hex(5)Fuc(1)	0	327	High	n/a					22.64	1055.3	804	804	2.30308e-23	4.76868e-24	0	0	1.36499e-21	2.8263e-22	0	0		24.29
FALSE	High	[R].TVYVHANQTGYPDPSSR.[Y]	1xHexNAc(5)Hex(5)Fuc(1)NeuAc(1) [N7]	1	1	12	P16112	P16112 [327-343]		0	4154.71	0	2.313	0.156852	0	1.65394e+06	715046		High	High	HexNAc(5)Hex(5)Fuc(1)NeuAc(1)	0	327	High	n/a					21.64	1023.5	701.3	701.3	2.30308e-22	4.98904e-23	0	0	1.36499e-20	2.95691e-21	0	0		27.48
FALSE	High	[R].TVYVHANQTGYPDPSSR.[Y]	1xHexNAc(5)Hex(5)NeuAc(1) [N7]	1	1	59	P16112	P16112 [327-343]		0	4008.65	0	1.46	0.344132	0	8.09102e+06	5.54029e+06		High	High	HexNAc(5)Hex(5)NeuAc(1)	-1	327	High	n/a					21.13	1089.9	827.3	827.3	7.47714e-22	1.53579e-22	0	0	4.43156e-20	9.10237e-21	0	0		28.48
FALSE	High	[R].TVYVHANQTGYPDPSSR.[Y]	1xHexNAc(5)Hex(6)Fuc(1) [N7]	1	1	27	P16112	P16112 [327-343]		0	4025.67	0	0.922	0.546147	0	1.71765e+07	1.86225e+07		High	High	HexNAc(5)Hex(6)Fuc(1)	0	327	High	n/a					21.64	1012.9	723.9	723.9	2.30308e-22	4.11693e-23	0	0	1.36499e-20	2.44003e-21	0	0		23.57
FALSE	High	[R].TVYVHANQTGYPDPSSR.[Y]	1xHexNAc(5)Hex(6)Fuc(1)NeuAc(1) [N7]	1	1	36	P16112	P16112 [327-343]		0	4316.76	0	1.149	0.442781	0	10291750	8954676		High	High	HexNAc(5)Hex(6)Fuc(1)NeuAc(1)	0	327	High	n/a					21.29	1008.9	661.4	661.4	5.0798e-22	1.14257e-22	0	0	3.0107e-20	6.7718e-21	0	0		27.06
FALSE	High	[R].TVYVHANQTGYPDPSSR.[Y]	1xHexNAc(5)Hex(6)Fuc(1)NeuAc(2) [N7]	1	1	6	P16112	P16112 [327-343]		0	4607.86	0	3.654	0.103216	0	5.80404e+06	1.5886e+06		High	High	HexNAc(5)Hex(6)Fuc(1)NeuAc(2)	0	327	High	n/a					21.47	1014.2	682.4	682.4	3.36281e-22	8.16888e-23	0	0	1.99307e-20	4.84154e-21	0	0		31.91
FALSE	High	[R].TVYVHANQTGYPDPSSR.[Y]	1xHexNAc(5)Hex(8)Fuc(1) [N7]	1	1	2	P16112	P16112 [327-343]		0	4349.77	0	0.01	1e-17			251964		High	High	HexNAc(5)Hex(8)Fuc(1)	-1	327	High	n/a					14.37	736.7	550.7	550.7	4.27713e-15	3.44637e-16	0	0	2.53497e-13	2.05437e-14	0	0		26.42
FALSE	High	[R].TVYVHANQTGYPDPSSR.[Y]	1xHexNAc(6)Hex(4) [N7]	1	1	2	P16112	P16112 [327-343]		0	3758.58	0	100	1e-17		1.48954e+06			High	Not Found	HexNAc(6)Hex(4)	0	327	High	n/a					17.37	863	657	657	4.2652e-18	5.86452e-19	0	0	2.5279e-16	3.43909e-17	0	0		25.16
FALSE	High	[R].TVYVHANQTGYPDPSSR.[Y]	1xHexNAc(6)Hex(4)NeuAc(1) [N7]	1	1	3	P16112	P16112 [327-343]		0	4049.68	0	100	1e-17		287616			High	High	HexNAc(6)Hex(4)NeuAc(1)	1	327	High	n/a					12.38	611.1	381.7	381.7	4.12372e-13	1.58142e-14	0	0	2.44405e-11	9.12143e-13	0	0		24.09
FALSE	High	[R].TVYVHANQTGYPDPSSR.[Y]	1xHexNAc(6)Hex(5)Fuc(1) [N7]	1	1	5	P16112	P16112 [327-343]		0	4066.69	0	0.784	0.584072	0	1.26536e+06	1.61323e+06		High	High	HexNAc(6)Hex(5)Fuc(1)	0	327	High	n/a					19.9	988.3	701.1	701.1	1.24835e-20	2.21673e-21	0	0	7.39871e-19	1.31381e-19	0	0		23.58
FALSE	High	[R].TVYVHANQTGYPDPSSR.[Y]	1xHexNAc(6)Hex(6) [N7]	1	1	22	P16112	P16112 [327-343]		0	4082.69	0	1.55	0.321925	0	3.93071e+06	2.53561e+06		High	High	HexNAc(6)Hex(6)	0	327	High	n/a					19.59	992.1	753.5	753.5	2.589e-20	4.5927e-21	0	0	1.53445e-18	2.71308e-19	0	0		25.13
FALSE	High	[R].TVYVHANQTGYPDPSSR.[Y]	1xHexNAc(6)Hex(6)Fuc(1) [N7]	1	1	8	P16112	P16112 [327-343]		0	4228.74	0	0.839	0.587172	0	700716	835152		High	Peak Found	HexNAc(6)Hex(6)Fuc(1)	0	327	High	n/a					18.64	853.4	599.5	599.5	2.30308e-19	3.06224e-20	0	0	1.36499e-17	1.75817e-18	0	0		23.58
FALSE	High	[R].TVYVHANQTGYPDPSSR.[Y]	1xHexNAc(6)Hex(6)NeuAc(1) [N7]	1	1	30	P16112	P16112 [327-343]		0	4373.78	0	1.343	0.376798	0	2.61813e+06	1.94884e+06		High	High	HexNAc(6)Hex(6)NeuAc(1)	-1	327	High	n/a					20.15	1012.7	745.4	745.4	7.04255e-21	1.40414e-21	0	0	4.17399e-19	8.32207e-20	0	0		28.1
FALSE	High	[R].TVYVHANQTGYPDPSSR.[Y]	1xHexNAc(6)Hex(7)Fuc(1) [N7]	1	1	13	P16112	P16112 [327-343]		0	4390.8	0	0.496	0.887998	0	1.98741e+06	4.00883e+06		High	High	HexNAc(6)Hex(7)Fuc(1)	0	327	High	n/a					20.64	966.1	691.5	691.5	2.30308e-21	3.74225e-22	0	0	1.36499e-19	2.21796e-20	0	0		23.37
FALSE	High	[R].TVYVHANQTGYPDPSSR.[Y]	1xHexNAc(6)Hex(7)Fuc(1)NeuAc(1) [N7]	1	1	14	P16112	P16112 [327-343]		0	4681.89	0	0.894	0.561886	0	2.98387e+06	3.33871e+06		High	High	HexNAc(6)Hex(7)Fuc(1)NeuAc(1)	0	327	High	n/a					19.4	918.1	634.8	634.8	4.01734e-20	7.35128e-21	0	0	2.381e-18	4.3225e-19	0	0		26.87
FALSE	High	[R].TVYVHANQTGYPDPSSR.[Y]	1xHexNAc(6)Hex(7)Fuc(1)NeuAc(2) [N7]	1	1	4	P16112	P16112 [327-343]		0	4972.99	0	1.33	0.336896	0	1591854	1.19699e+06		High	High	HexNAc(6)Hex(7)Fuc(1)NeuAc(2)	1	327	High	n/a					17.23	829.2	596.5	35.3	5.86584e-18	7.94249e-19	0	0	3.47657e-16	4.66317e-17	0	0		31.09
FALSE	High	[R].TVYVHANQTGYPDPSSR.[Y]	1xHexNAc(7)Hex(8)Fuc(1) [N7]	1	1	2	P16112	P16112 [327-343]		0	4755.93	0	0.486	0.9365	0	219077	451031		High	Peak Found	HexNAc(7)Hex(8)Fuc(1)	1	327	High	n/a					10.09	548	400.2	400.2	8.13094e-11	1.89245e-12	0	0	4.81906e-09	1.11797e-10	0	0		23.13
FALSE	High	[R].NITEGEAR.[G]	1xHexNAc(4)Hex(5)Fuc(1)NeuAc(1) [N1]	1	1	10	P16112	P16112 [387-394]		0	2949.17	0	2.806	0.151925	0	9.01473e+06	3.21258e+06		High	High	HexNAc(4)Hex(5)Fuc(1)NeuAc(1)	0	387	High	n/a					4.96	337.1	99.9	99.9	1.09339e-05	9.90589e-05	9.60523e-05	0.000533903	0.000647616	0.000207879	0.000197981	0.00106383		13.88
FALSE	High	[R].NITEGEAR.[G]	1xHexNAc(4)Hex(5)Fuc(1)NeuAc(2) [N1]	1	1	6	P16112	P16112 [387-394]		0	3240.27	0	2.363	0.149411	0	1.76949e+06	748921		High	High	HexNAc(4)Hex(5)Fuc(1)NeuAc(2)	0	387	High	n/a					3.31	302.9	95.8	95.8	0.000484572	0.000821093	0.000820644	0.00152672	0.0279339	0.00150404	0.00150319	0.00600601		17.76
FALSE	High	[R].TVYLYPNQTGLPDPLSR.[H]	1xHexNAc(2)Hex(11) [N7]	1	1	3	P16112	P16112 [652-668]		0	4122.74	0	5.98	0.0458612	0	3.72757e+06	623348		High	Peak Found	HexNAc(2)Hex(11)	0	652	High	n/a					12.06	604.2	444.3	444.3	8.65178e-13	2.96125e-14	0	0	5.12775e-11	1.71366e-12	0	0		71.09
FALSE	High	[R].TVYLYPNQTGLPDPLSR.[H]	1xHexNAc(3)Hex(4)Fuc(1) [N7]	1	1	2	P16112	P16112 [652-668]		0	3337.51	0	1.6	0.21621	0	1.14655e+06	716490		High	Peak Found	HexNAc(3)Hex(4)Fuc(1)	0	652	High	n/a					18.35	914.1	747.5	747.5	4.51607e-19	7.55716e-20	0	0	2.67659e-17	4.43751e-18	0	0		56.69
FALSE	High	[R].TVYLYPNQTGLPDPLSR.[H]	1xHexNAc(4)Hex(3)Fuc(1) [N7]	1	1	2	P16112	P16112 [652-668]		0	3378.54	0	0.823	0.550927	0	1.28872e+06	1.56607e+06		High	High	HexNAc(4)Hex(3)Fuc(1)	0	652	High	n/a					16.36	848.7	682.3	682.3	4.37295e-17	5.03168e-18	0	0	2.59177e-15	2.95521e-16	0	0		56.66
FALSE	High	[R].TVYLYPNQTGLPDPLSR.[H]	1xHexNAc(4)Hex(4)Fuc(1) [N7]	1	1	10	P16112	P16112 [652-668]		0	3540.59	0	0.908	0.554191	0	4037016	4.44823e+06		High	High	HexNAc(4)Hex(4)Fuc(1)	0	652	High	n/a					19.05	917.5	762.6	762.6	8.86085e-20	1.57247e-20	0	0	5.25166e-18	9.20084e-19	0	0		56.65
FALSE	High	[R].TVYLYPNQTGLPDPLSR.[H]	1xHexNAc(4)Hex(4)Fuc(1)NeuAc(1) [N7]	1	1	19	P16112	P16112 [652-668]		0	3831.68	0	0.782	0.630604	0	5043271	6.44609e+06		High	High	HexNAc(4)Hex(4)Fuc(1)NeuAc(1)	0	652	High	n/a					19.4	903.2	790.6	790.6	4.01734e-20	7.37882e-21	0	0	2.381e-18	4.33889e-19	0	0		62.57
FALSE	High	[R].TVYLYPNQTGLPDPLSR.[H]	1xHexNAc(4)Hex(5)Fuc(1) [N7]	1	1	14	P16112	P16112 [652-668]		0	3702.64	0	0.809	0.612785	0	10980467	13567676		High	High	HexNAc(4)Hex(5)Fuc(1)	0	652	High	n/a					18.4	855.8	702.6	702.6	4.01734e-19	6.33867e-20	0	0	2.381e-17	3.71826e-18	0	0		56.39
FALSE	High	[R].TVYLYPNQTGLPDPLSR.[H]	1xHexNAc(4)Hex(5)Fuc(1)NeuAc(1) [N7]	1	1	31	P16112	P16112 [652-668]		0	3993.74	0	0.625	0.754322	0	68656482	109931549		High	High	HexNAc(4)Hex(5)Fuc(1)NeuAc(1)	0	652	High	n/a					19.4	927	805.8	805.8	4.01734e-20	7.46115e-21	0	0	2.381e-18	4.38789e-19	0	0		62.04
FALSE	High	[R].TVYLYPNQTGLPDPLSR.[H]	1xHexNAc(4)Hex(5)Fuc(1)NeuAc(2) [N7]	1	1	24	P16112	P16112 [652-668]		0	4284.83	0	0.618	0.760591	0	5.35817e+06	8674811		High	High	HexNAc(4)Hex(5)Fuc(1)NeuAc(2)	0	652	High	n/a					18.4	878.6	750.4	750.4	4.01734e-19	6.48747e-20	0	0	2.381e-17	3.80751e-18	0	0		69.24
FALSE	High	[R].TVYLYPNQTGLPDPLSR.[H]	1xHexNAc(4)Hex(7)Fuc(1) [N7]	1	1	2	P16112	P16112 [652-668]		0	4026.75	0	0.05	0.116114	0	506238	10157270		High	High	HexNAc(4)Hex(7)Fuc(1)	1	652	High	n/a					12.14	624.8	423.8	423.8	7.19312e-13	2.55774e-14	0	0	4.26323e-11	1.47567e-12	0	0		63.31
FALSE	High	[R].TVYLYPNQTGLPDPLSR.[H]	1xHexNAc(5)Hex(3)Fuc(1) [N7]	1	1	3	P16112	P16112 [652-668]		0	3581.62	1	1.896	0.254069	0	3.60144e+06	1.89965e+06		High	High	HexNAc(5)Hex(3)Fuc(1)	0	652	High	n/a					18.23	858.6	745.2	745.2	5.86584e-19	9.6558e-20	0	0	3.47657e-17	5.68138e-18	0	0		56.82
FALSE	High	[R].TVYLYPNQTGLPDPLSR.[H]	1xHexNAc(5)Hex(4)Fuc(1) [N7]	1	1	13	P16112	P16112 [652-668]		0	3743.67	0	1.158	0.439525	0	11671744	1.00808e+07		High	High	HexNAc(5)Hex(4)Fuc(1)	0	652	High	n/a					19.05	901.5	725.7	725.7	8.86085e-20	1.57765e-20	0	0	5.25166e-18	9.23178e-19	0	0		56.52
FALSE	High	[R].TVYLYPNQTGLPDPLSR.[H]	1xHexNAc(5)Hex(4)Fuc(1)NeuAc(1) [N7]	1	1	13	P16112	P16112 [652-668]		0	4034.76	0	0.429	0.973218	0	7.4111e+06	1.72631e+07		High	High	HexNAc(5)Hex(4)Fuc(1)NeuAc(1)	1	652	High	n/a					17.23	821	650.8	650.8	5.86584e-18	8.01552e-19	0	0	3.47657e-16	4.70714e-17	0	0		62.12
FALSE	High	[R].TVYLYPNQTGLPDPLSR.[H]	1xHexNAc(5)Hex(4)Fuc(1)NeuAc(2) [N7]	1	1	5	P16112	P16112 [652-668]		0	4325.86	0	0.01	1e-17			1.41217e+06		High	High	HexNAc(5)Hex(4)Fuc(1)NeuAc(2)	0	652	High	n/a					14.88	720.6	548.8	548.8	1.3305e-15	1.07995e-16	0	0	7.88561e-14	6.37511e-15	0	0		69.34
FALSE	High	[R].TVYLYPNQTGLPDPLSR.[H]	1xHexNAc(5)Hex(5) [N7]	1	1	2	P16112	P16112 [652-668]		0	3759.66	0	0.72	0.611192	0	1.08464e+06	1506741		High	High	HexNAc(5)Hex(5)	0	652	High	n/a					15.04	781.8	666.9	666.9	9.09875e-16	8.61598e-17	0	0	5.39266e-14	5.06718e-15	0	0		56.7
FALSE	High	[R].TVYLYPNQTGLPDPLSR.[H]	1xHexNAc(5)Hex(5)Fuc(1) [N7]	1	1	11	P16112	P16112 [652-668]		0	3905.72	0	0.874	0.573407	0	8.12484e+06	9300803		High	High	HexNAc(5)Hex(5)Fuc(1)	0	652	High	n/a					19.4	907.7	777.9	777.9	4.01734e-20	7.43375e-21	0	0	2.381e-18	4.37158e-19	0	0		56.36
FALSE	High	[R].TVYLYPNQTGLPDPLSR.[H]	1xHexNAc(5)Hex(5)Fuc(1)NeuAc(1) [N7]	1	1	6	P16112	P16112 [652-668]		0	4196.82	0	2.236	0.165623	0	1.51329e+06	676718		High	High	HexNAc(5)Hex(5)Fuc(1)NeuAc(1)	0	652	High	n/a					17.67	885	711.7	711.7	2.11626e-18	2.50411e-19	0	0	1.25427e-16	1.45297e-17	0	0		61.87
FALSE	High	[R].TVYLYPNQTGLPDPLSR.[H]	1xHexNAc(5)Hex(5)NeuAc(1) [N7]	1	1	67	P16112	P16112 [652-668]		0	4050.76	0	0.981	0.515865	0	2.4083e+07	2.45414e+07		High	High	HexNAc(5)Hex(5)NeuAc(1)	-1	652	High	n/a					15.91	807.6	635.6	635.6	1.22845e-16	1.28538e-17	0	0	7.28081e-15	7.61872e-16	0	0		62.51
FALSE	High	[R].TVYLYPNQTGLPDPLSR.[H]	1xHexNAc(5)Hex(5)NeuAc(2) [N7]	1	1	12	P16112	P16112 [652-668]		0	4341.85	0	0.653	0.703671	0	1.3061e+06	1.99941e+06		High	High	HexNAc(5)Hex(5)NeuAc(2)	-1	652	High	n/a					14.91	768.2	597.8	597.8	1.22845e-15	1.02605e-16	0	0	7.28081e-14	6.04969e-15	0	0		69.9
FALSE	High	[R].TVYLYPNQTGLPDPLSR.[H]	1xHexNAc(5)Hex(6)Fuc(1) [N7]	1	1	30	P16112	P16112 [652-668]		0	4067.77	0	0.818	0.607045	0	4.80841e+06	5.87641e+06		High	High	HexNAc(5)Hex(6)Fuc(1)	0	652	High	n/a					16.66	820.9	649.7	649.7	2.17753e-17	2.1951e-18	0	0	1.29058e-15	1.28421e-16	0	0		62.42
FALSE	High	[R].TVYLYPNQTGLPDPLSR.[H]	1xHexNAc(5)Hex(6)Fuc(1)NeuAc(1) [N7]	1	1	9	P16112	P16112 [652-668]		0	4358.87	0	1.393	0.362506	0	2.44316e+06	1.7544e+06		High	Peak Found	HexNAc(5)Hex(6)Fuc(1)NeuAc(1)	0	652	High	n/a					17.4	824.9	666.4	666.4	4.01734e-18	5.16855e-19	0	0	2.381e-16	3.0199e-17	0	0		60.71
FALSE	High	[R].TVYLYPNQTGLPDPLSR.[H]	1xHexNAc(5)Hex(6)Fuc(1)NeuAc(2) [N7]	1	1	5	P16112	P16112 [652-668]		0	4649.96	0	1.213	0.348329	0	525916	433484		High	High	HexNAc(5)Hex(6)Fuc(1)NeuAc(2)	1	652	High	n/a					14.2	701.4	502.4	57.9	6.25416e-15	4.93981e-16	0	0	3.70673e-13	2.92572e-14	0	0		68.51
FALSE	High	[R].TVYLYPNQTGLPDPLSR.[H]	1xHexNAc(5)Hex(7) [N7]	1	1	4	P16112	P16112 [652-668]		0	4083.77	0	0.277	0.800465	0	767422	2.77431e+06		High	High	HexNAc(5)Hex(7)	-1	652	High	n/a					12.1	586.1	476.9	476.9	7.89092e-13	2.7288e-14	0	0	4.6768e-11	1.57939e-12	0	0		62.21
FALSE	High	[R].TVYLYPNQTGLPDPLSR.[H]	1xHexNAc(6)Hex(4)NeuAc(1) [N7]	1	1	16	P16112	P16112 [652-668]		0	4091.78	0	1.021	0.496957	0	6.97274e+06	6.82922e+06		High	High	HexNAc(6)Hex(4)NeuAc(1)	-1	652	High	n/a					14.74	771.1	550.1	550.1	1.8175e-15	1.40881e-16	0	0	1.0772e-13	8.31181e-15	0	0		70.12
FALSE	High	[R].TVYLYPNQTGLPDPLSR.[H]	1xHexNAc(6)Hex(5)Fuc(1) [N7]	1	1	5	P16112	P16112 [652-668]		0	4108.8	0	0.937	0.543748	0	1.99797e+06	2.13148e+06		High	High	HexNAc(6)Hex(5)Fuc(1)	-1	652	High	n/a					15.85	812.4	620.8	620.8	1.41288e-16	1.41728e-17	0	0	8.3739e-15	8.41319e-16	0	0		70.13
FALSE	High	[R].TVYLYPNQTGLPDPLSR.[H]	1xHexNAc(6)Hex(6)Fuc(1) [N7]	1	1	4	P16112	P16112 [652-668]		0	4270.85	0	0.01	1e-17			4.67868e+06		Not Found	High	HexNAc(6)Hex(6)Fuc(1)	0	652	High	n/a					15.04	760.8	530.3	530.3	9.11058e-16	8.63278e-17	0	0	5.39967e-14	5.07733e-15	0	0		62.1
FALSE	High	[R].TVYLYPNQTGLPDPLSR.[H]	1xHexNAc(6)Hex(6)NeuAc(1) [N7]	1	1	2	P16112	P16112 [652-668]		0	4415.89	0	0.363	0.980993	0	374822	1.03215e+06		Peak Found	High	HexNAc(6)Hex(6)NeuAc(1)	1	652	High	n/a					6.93	461.8	248	248	1.17617e-07	2.5143e-09	0	0	6.97092e-06	1.48029e-07	0	0		61.77
FALSE	High	[R].TVYLYPNQTGLPDPLSR.[H]	1xHexNAc(6)Hex(7) [N7]	1	1	4	P16112	P16112 [652-668]		0	4286.85	0	0.01	1e-17			1.06109e+06		Not Found	High	HexNAc(6)Hex(7)	0	652	High	n/a					15.23	732.6	558.2	558.2	5.86584e-16	5.90244e-17	0	0	3.47657e-14	3.46533e-15	0	0		62.08
FALSE	High	[R].TVYLYPNQTGLPDPLSR.[H]	1xHexNAc(7)Hex(6) [N7]	1	1	3	P16112	P16112 [652-668]		0	4327.87	0	0.01	1e-17			1.6098e+06		Not Found	High	HexNAc(7)Hex(6)	0	652	High	n/a					14.25	705.5	563.8	563.8	5.62634e-15	4.64091e-16	0	0	3.33463e-13	2.75096e-14	0	0		68.89
FALSE	High	[R].TVYLYPNQTGLPDPLSR.[H]	1xHexNAc(8)Hex(3) [N7]	1	1	7	P16112	P16112 [652-668]		0	4044.8	0	0.877	0.571138	0	2.85392e+06	3.2524e+06		High	High	HexNAc(8)Hex(3)	-1	652	High	n/a					5.77	460.6	344.2	344.2	1.68051e-06	3.38619e-08	0	0	9.9591e-05	0.000207879	0.000205634	0.00110193		62.27
FALSE	High	[R].DPFLSLVPYPVTTTVGLFYPYNNTADGVYK.[V]	1xHexNAc(2)Hex(5) [N22]	1	1	10	P16671	P16671 [184-213]		0	4568.11	0	0.14	0.46497	0	318318	2.26813e+06		High	High	HexNAc(2)Hex(5)	0	184	High	n/a					17.38	836.7	623.1	623.1	4.16445e-18	5.6729e-19	0	0	2.46819e-16	3.3237e-17	0	0		89.76
FALSE	High	[K].GAFISNFSMTVDGK.[T]	1xHexNAc(4)Hex(5)NeuAc(2) [N6]	1	1	4	P19823	P19823 [113-126]		0	3678.48	0	0.01	1e-17			1.16708e+06		Not Found	High	HexNAc(4)Hex(5)NeuAc(2)	0	113	High	n/a					10.13	629.3	300.8	300.8	7.49832e-11	1.75896e-12	0	0	4.44412e-09	1.0368e-10	0	0		63.77
FALSE	High	[R].MIENGSLSFLPTLR.[E]	1xHexNAc(2)Hex(3)Fuc(1) [N4]	1	1	4	P21810	P21810 [267-280]		0	2616.21	0	0.01	1e-17			2.09433e+06		High	High	HexNAc(2)Hex(3)Fuc(1)	0	267	High	n/a					13.03	629.1	443.4	443.4	9.25427e-14	5.45535e-15	0	0	5.48483e-12	3.20473e-13	0	0		60.26
FALSE	High	[R].MIENGSLSFLPTLR.[E]	1xHexNAc(4)Hex(3)Fuc(1) [N4]	1	1	6	P21810	P21810 [267-280]		0	3022.37	0	0.103	0.324748	0	278517	2.71516e+06		High	High	HexNAc(4)Hex(3)Fuc(1)	0	267	High	n/a					14.58	738.7	513.9	513.9	2.64192e-15	1.98332e-16	0	0	1.56582e-13	1.17595e-14	0	0		60.25
FALSE	High	[R].MIENGSLSFLPTLR.[E]	1xHexNAc(4)Hex(4)Fuc(1) [N4]	1	1	8	P21810	P21810 [267-280]		0	3184.42	0	0.065	0.167904	0	1.04764e+06	1.62391e+07		High	High	HexNAc(4)Hex(4)Fuc(1)	0	267	High	n/a					15.58	795.1	549.8	549.8	2.64192e-16	2.4202e-17	0	0	1.56582e-14	1.42139e-15	0	0		59.89
FALSE	High	[R].MIENGSLSFLPTLR.[E]	1xHexNAc(4)Hex(4)Fuc(1)NeuAc(1) [N4]	1	1	3	P21810	P21810 [267-280]		0	3475.52	0	0.267	0.849911	0	417220	1.56343e+06		Peak Found	High	HexNAc(4)Hex(4)Fuc(1)NeuAc(1)	0	267	High	n/a					12.97	610.8	396.7	396.7	1.07506e-13	5.95667e-15	0	0	6.37167e-12	3.50784e-13	0	0		66.77
FALSE	High	[R].MIENGSLSFLPTLR.[E]	1xHexNAc(4)Hex(5) [N4]	1	1	4	P21810	P21810 [267-280]		0	3200.42	0	0.01	1e-17			2.2428e+06		Not Found	High	HexNAc(4)Hex(5)	0	267	High	n/a					12.17	600.1	402	285.1	6.82626e-13	2.41591e-14	0	0	4.04579e-11	1.39524e-12	0	0		60.41
FALSE	High	[R].MIENGSLSFLPTLR.[E]	1xHexNAc(4)Hex(6) [N4]; 1xOxidation [M1]; 1xHexNAc(4)Hex(5)Fuc(1) [N4]	1	1	2	P21810	P21810 [267-280]		0	3362.47	0	0.119	0.406926	0	188276	1.58785e+06		Peak Found	High	HexNAc(4)Hex(5)Fuc(1)	0	267	High	n/a					8.56	577.7	343.9	232.6	2.7261e-09	5.92414e-11	0	0	1.61571e-07	3.44764e-09	0	0		56.36
FALSE	High	[R].MIENGSLSFLPTLR.[E]	1xHexNAc(4)Hex(5)Fuc(1) [N4]	1	1	11	P21810	P21810 [267-280]		0	3346.48	0	0.414	0.994649	0	2.37899e+06	5744922		High	High	HexNAc(4)Hex(5)Fuc(1)	0	267	High	n/a					14.97	714.6	472.7	472.7	1.07506e-15	9.78348e-17	0	0	6.37167e-14	5.76161e-15	0	0		59.46
FALSE	High	[R].MIENGSLSFLPTLR.[E]	1xHexNAc(4)Hex(5)Fuc(1)NeuAc(1) [N4]	1	1	5	P21810	P21810 [267-280]		0	3637.57	0	0.01	1e-17			1.72576e+06		Not Found	High	HexNAc(4)Hex(5)Fuc(1)NeuAc(1)	0	267	High	n/a					15.31	709.7	386.5	386.5	4.87411e-16	4.90154e-17	0	0	2.88879e-14	2.89352e-15	0	0		66.55
FALSE	High	[R].MIENGSLSFLPTLR.[E]	1xHexNAc(4)Hex(6)Fuc(1) [N4]	1	1	5	P21810	P21810 [267-280]		0	3508.53	0	0.323	0.870361	0	799797	2.47694e+06		High	High	HexNAc(4)Hex(6)Fuc(1)	0	267	High	n/a					9.33	588.6	345	345	4.63712e-10	8.94342e-12	0	0	2.74833e-08	5.27781e-10	0	0		67.99
FALSE	High	[R].MIENGSLSFLPTLR.[E]	1xHexNAc(5)Hex(4) [N4]	1	1	2	P21810	P21810 [267-280]		0	3241.44	0	0.103	0.272763	0	111203	1.07972e+06		Peak Found	High	HexNAc(5)Hex(4)	0	267	High	n/a					7.08	501.2	292.7	242	8.3715e-08	1.94407e-09	0	0	4.96161e-06	1.14474e-07	0	0		60.36
FALSE	High	[R].MIENGSLSFLPTLR.[E]	1xHexNAc(5)Hex(4)Fuc(1) [N4]	1	1	4	P21810	P21810 [267-280]		0	3387.5	0	0.01	1e-17			2.92632e+06		High	High	HexNAc(5)Hex(4)Fuc(1)	0	267	High	n/a					7.89	491.5	281.2	281.2	1.29876e-08	3.40027e-10	0	0	7.69752e-07	2.0007e-08	0	0		60.37
FALSE	High	[R].MIENGSLSFLPTLR.[E]	1xHexNAc(5)Hex(5) [N4]	1	1	2	P21810	P21810 [267-280]		0	3403.5	0	0.104	0.381802	0	208157	2.00648e+06		Peak Found	High	HexNAc(5)Hex(5)	0	267	High	n/a					5.1	404.9	206.5	206.5	8.00659e-06	9.90589e-05	9.66277e-05	0.000535619	0.000474312	0.000207879	0.000199084	0.00106667		59.99
FALSE	High	[R].MIENGSLSFLPTLR.[E]	1xOxidation [M1]; 1xHexNAc(6)Hex(3)Fuc(1) [N4]	1	1	3	P21810	P21810 [267-280]		0	3444.52	0	0.269	0.750618	0	807772	3000962		High	High	HexNAc(6)Hex(3)Fuc(1)	0	267	High	n/a					9.07	556.1	360.5	224.8	8.4775e-10	1.75928e-11	0	0	5.02446e-08	1.03496e-09	0	0		56.39
FALSE	High	[R].MIENGSLSFLPTLR.[E]	1xHexNAc(6)Hex(3)Fuc(1) [N4]	1	1	17	P21810	P21810 [267-280]		0	3428.53	0	0.235	0.676969	0	3.72035e+06	15854226		High	High	HexNAc(6)Hex(3)Fuc(1)	0	267	High	n/a					14.15	662.8	473.4	473.4	7.11684e-15	5.79789e-16	0	0	4.21802e-13	3.44335e-14	0	0		59.43
FALSE	High	[R].MIENGSLSFLPTLR.[E]	1xOxidation [M1]; 1xHexNAc(6)Hex(3)Fuc(1)NeuAc(1) [N4]	1	1	2	P21810	P21810 [267-280]		0	3735.62	0	0.42	0.883413	0	604500	1.43761e+06		High	High	HexNAc(6)Hex(3)Fuc(1)NeuAc(1)	0	267	High	n/a					7.64	476.4	330.1	171.1	2.27735e-08	6.3465e-10	0	0	1.34974e-06	3.75865e-08	0	0		63.07
FALSE	High	[R].MIENGSLSFLPTLR.[E]	1xHexNAc(6)Hex(3)Fuc(1)NeuAc(1) [N4]	1	1	11	P21810	P21810 [267-280]		0	3719.62	0	0.316	0.845288	0	3.15855e+06	9999894		High	High	HexNAc(6)Hex(3)Fuc(1)NeuAc(1)	0	267	High	n/a					12.79	612.2	395.4	395.4	1.61425e-13	8.18427e-15	0	0	9.56736e-12	4.76386e-13	0	0		66.2
FALSE	High	[R].MIENGSLSFLPTLR.[E]	1xHexNAc(7)Hex(3)Fuc(1) [N4]	1	1	4	P21810	P21810 [267-280]		0	3631.61	0	0.418	0.929768	0	826122	1974173		High	High	HexNAc(7)Hex(3)Fuc(1)	0	267	High	n/a					7.52	523.1	352.3	352.3	3.00957e-08	8.5479e-10	0	0	1.78372e-06	5.08166e-08	0	0		59.59
FALSE	High	[K].LLQVVYLHSNNITK.[V]	1xHexNAc(4)Hex(4)Fuc(1) [N11]	1	1	3	P21810	P21810 [301-314]		0	3248.52	0	0.252	0.825367	0	490129	1.94809e+06		High	High	HexNAc(4)Hex(4)Fuc(1)	0	301	High	n/a					17.03	849.5	510.7	510.7	9.25427e-18	1.23413e-18	0	0	5.48483e-16	7.25806e-17	0	0		38.5
FALSE	High	[K].LLQVVYLHSNNITK.[V]	1xHexNAc(4)Hex(4)Fuc(1)NeuAc(1) [N11]	1	1	5	P21810	P21810 [301-314]		0	3539.61	0	0.612	0.744456	0	1.31553e+06	2.14805e+06		High	High	HexNAc(4)Hex(4)Fuc(1)NeuAc(1)	0	301	High	n/a					19.39	900.5	528.6	528.6	4.07998e-20	7.6553e-21	0	0	2.41813e-18	4.50345e-19	0	0		43.6
FALSE	High	[K].LLQVVYLHSNNITK.[V]	1xHexNAc(4)Hex(5)Fuc(1) [N11]	1	1	12	P21810	P21810 [301-314]		0	3410.57	0	0.453	0.941611	0	2036048	4.49683e+06		High	High	HexNAc(4)Hex(5)Fuc(1)	0	301	High	n/a					19.55	926.4	530	530	2.79426e-20	4.92194e-21	0	0	1.6561e-18	2.90852e-19	0	0		38.22
FALSE	High	[K].LLQVVYLHSNNITK.[V]	1xHexNAc(4)Hex(5)Fuc(1)NeuAc(1) [N11]	1	1	6	P21810	P21810 [301-314]		0	3701.67	0	0.355	0.973384	0	625630	1.76183e+06		High	High	HexNAc(4)Hex(5)Fuc(1)NeuAc(1)	0	301	High	n/a					20.39	978.5	584.3	584.3	4.07998e-21	8.10132e-22	0	0	2.41813e-19	4.8015e-20	0	0		43.28
FALSE	High	[K].LLQVVYLHSNNITK.[V]	1xHexNAc(4)Hex(5)NeuAc(1) [N11]	1	1	5	P21810	P21810 [301-314]		0	3555.61	0	0.598	0.677431	0	768042	1.28494e+06		High	High	HexNAc(4)Hex(5)NeuAc(1)	0	301	High	n/a					18.83	918.7	517.5	517.5	1.47197e-19	2.21885e-20	0	0	8.72407e-18	1.30283e-18	0	0		43.65
FALSE	High	[K].LLQVVYLHSNNITK.[V]	1xHexNAc(5)Hex(4)Fuc(1)NeuAc(1) [N11]	1	1	2	P21810	P21810 [301-314]		0	3742.69	0	100	1e-17		569992			High	Not Found	HexNAc(5)Hex(4)Fuc(1)NeuAc(1)	0	301	High	n/a					15.55	721.5	401.2	401.2	2.79426e-16	2.48941e-17	0	0	1.6561e-14	1.4596e-15	0	0		43.71
FALSE	High	[K].LLQVVYLHSNNITK.[V]	1xHexNAc(6)Hex(3)Fuc(1) [N11]	1	1	6	P21810	P21810 [301-314]		0	3492.62	0	0.259	0.747456	0	699235	2.70189e+06		High	High	HexNAc(6)Hex(3)Fuc(1)	0	301	High	n/a					18.03	899.3	521.5	521.5	9.25427e-19	1.49446e-19	0	0	5.48483e-17	8.79429e-18	0	0		38.22
FALSE	High	[K].LLQVVYLHSNNITK.[V]	1xHexNAc(6)Hex(3)Fuc(1)NeuAc(1) [N11]	1	1	9	P21810	P21810 [301-314]		0	3783.72	0	0.522	0.857922	0	4.45256e+06	8532792		High	High	HexNAc(6)Hex(3)Fuc(1)NeuAc(1)	0	301	High	n/a					18.55	868.2	504.1	504.1	2.79426e-19	4.19148e-20	0	0	1.6561e-17	2.42874e-18	0	0		43.26
FALSE	High	[R].LNYSLPTGQWVGVQLPR.[N]	1xHexNAc(2)Hex(5) [N2]	1	1	5	P24821	P24821 [1017-1033]		0	3144.46	0	0.01	1e-17			1.64135e+06		Not Found	High	HexNAc(2)Hex(5)	0	1017	High	n/a					16.88	817.6	597.3	597.3	1.3305e-17	1.58526e-18	0	0	7.88561e-16	9.35477e-17	0	0		64.23
FALSE	High	[R].NCTDIDECR.[I]	2xCarbamidomethyl [C2; C8]; 1xHexNAc(2)Hex(5) [N1]	1	1	8	P35555	P35555 [1067-1075]		0	2398.87	0	0.09	0.291765	0	229161	2.54256e+06		High	High	HexNAc(2)Hex(5)	0	1067	High	n/a					12.41	590.8	500.7	500.7	3.89127e-13	1.52684e-14	0	0	2.30628e-11	8.82291e-13	0	0		14.34
FALSE	High	[R].NCTDIDECR.[I]	2xCarbamidomethyl [C2; C8]; 1xHexNAc(2)Hex(6) [N1]	1	1	2	P35555	P35555 [1067-1075]		0	2560.93	0	0.01	1e-17			490501		Not Found	High	HexNAc(2)Hex(6)	0	1067	High	n/a					8.13	442.7	335.2	335.2	7.48082e-09	1.74195e-10	0	0	4.43374e-07	1.03451e-08	0	0		13.69
FALSE	High	[R].VLPVNVTDYCQLVR.[Y]	1xCarbamidomethyl [C10]; 1xHexNAc(4)Hex(5)Fuc(1) [N5]	1	1	3	P35555	P35555 [444-457]		0	3444.52	0	0.01	1e-17			1.16523e+06		High	High	HexNAc(4)Hex(5)Fuc(1)	0	444	High	n/a					13.15	628.6	464.5	464.5	7.11684e-14	4.50009e-15	0	0	4.21802e-12	2.64148e-13	0	0		53.8
FALSE	High	[K].VTQNLTLIEESLTSEFIHDIDR.[E]	1xHexNAc(4)Hex(5)NeuAc(2) [N4]	1	1	3	P36955	P36955 [282-303]		0	4778.08	0	0.01	1e-17			832205		Not Found	High	HexNAc(4)Hex(5)NeuAc(2)	0	282	High	n/a					17.18	804.8	513.9	513.9	6.64539e-18	9.00507e-19	0	0	3.9386e-16	5.29142e-17	0	0		93.2
FALSE	High	[R].CGPCPAGFTGNGSHCTDVNECNAHPCFPR.[V]	5xCarbamidomethyl [C1; C4; C15; C21; C26]; 1xHexNAc(4)Hex(3)NeuAc(1) [N11]	1	1	6	P49747	P49747 [111-139]		0	4865.86	0	0.332	0.895387	0	857049	2.58076e+06		High	High	HexNAc(4)Hex(3)NeuAc(1)	0	111	High	n/a					16.44	764.1	693.2	693.2	3.62137e-17	4.16103e-18	0	0	2.14632e-15	2.44214e-16	0	0		40.14
FALSE	High	[R].CGPCPAGFTGNGSHCTDVNECNAHPCFPR.[V]	5xCarbamidomethyl [C1; C4; C15; C21; C26]; 1xHexNAc(4)Hex(4)Fuc(1) [N11]	1	1	3	P49747	P49747 [111-139]		0	4882.88	0	0.474	0.914246	0	1.73127e+06	3.65102e+06		High	High	HexNAc(4)Hex(4)Fuc(1)	0	111	High	n/a					21.75	1096.7	923.2	923.2	1.78719e-22	3.27261e-23	0	0	1.05924e-20	1.93962e-21	0	0		33.49
FALSE	High	[R].CNDTIPEDYETHQLR.[Q]	1xCarbamidomethyl [C1]; 1xHexNAc(2)Hex(10) [N2]	1	1	8	P49747	P49747 [741-755]		0	3917.52	0	0.374	0.94473	0	2.14922e+06	5.74749e+06		High	High	HexNAc(2)Hex(10)	0	741	High	n/a					19.55	913.2	829.4	829.4	2.79426e-20	4.98524e-21	0	0	1.6561e-18	2.9461e-19	0	0		29.41
FALSE	High	[R].CNDTIPEDYETHQLR.[Q]	1xCarbamidomethyl [C1]; 1xHexNAc(2)Hex(5) [N2]	1	1	25	P49747	P49747 [741-755]		0	3107.25	0	0.154	0.465454	0	5.51589e+06	3.57881e+07		High	High	HexNAc(2)Hex(5)	0	741	High	n/a					19.39	918.9	800	800	4.07998e-20	7.51685e-21	0	0	2.41813e-18	4.42104e-19	0	0		30.19
FALSE	High	[R].CNDTIPEDYETHQLR.[Q]	1xCarbamidomethyl [C1]; 1xHexNAc(2)Hex(6) [N2]	1	1	10	P49747	P49747 [741-755]		0	3269.3	0	0.094	0.272952	0	1.21139e+06	1.28503e+07		High	High	HexNAc(2)Hex(6)	0	741	High	n/a					19.55	920.2	797.7	797.7	2.79426e-20	5.06911e-21	0	0	1.6561e-18	2.99588e-19	0	0		30.07
FALSE	High	[R].CNDTIPEDYETHQLR.[Q]	1xCarbamidomethyl [C1]; 1xHexNAc(2)Hex(7) [N2]	1	1	10	P49747	P49747 [741-755]		0	3431.36	0	0.147	0.445156	0	902606	6126501		High	High	HexNAc(2)Hex(7)	0	741	High	n/a					19.55	918.1	784.2	784.2	2.79426e-20	5.02725e-21	0	0	1.6561e-18	2.97104e-19	0	0		29.83
FALSE	High	[R].CNDTIPEDYETHQLR.[Q]	1xCarbamidomethyl [C1]; 1xHexNAc(2)Hex(8) [N2]	1	1	19	P49747	P49747 [741-755]		0	3593.41	0	0.27	0.755925	0	2.63638e+06	9748500		High	High	HexNAc(2)Hex(8)	0	741	High	n/a					20.55	959.9	850.6	850.6	2.79426e-21	5.36983e-22	0	0	1.6561e-19	3.1826e-20	0	0		29.68
FALSE	High	[R].CNDTIPEDYETHQLR.[Q]	1xCarbamidomethyl [C1]; 1xHexNAc(2)Hex(9) [N2]	1	1	27	P49747	P49747 [741-755]		0	3755.46	0	0.398	0.981305	0	9098493	22878315		High	High	HexNAc(2)Hex(9)	0	741	High	n/a					20.55	959.1	857.7	857.7	2.79426e-21	5.33483e-22	0	0	1.6561e-19	3.16185e-20	0	0		29.54
FALSE	High	[R].CNDTIPEDYETHQLR.[Q]	1xCarbamidomethyl [C1]; 1xHexNAc(7)Hex(3)Fuc(1) [N2]	1	1	2	P49747	P49747 [741-755]		0	3944.6	0	3.895	0.0720614	0	1.76052e+06	451956		High	Peak Found	HexNAc(7)Hex(3)Fuc(1)	0	741	High	n/a					18.22	917.9	732.6	732.6	6.01774e-19	9.88022e-20	0	0	3.5666e-17	5.81594e-18	0	0		30.23
FALSE	High	[K].KLHINHNNLTESVGPLPK.[S]	1xHexNAc(4)Hex(5)Fuc(1)NeuAc(1) [N8]	1	1	3	P51884	P51884 [120-137]		1	4070.84	0	0.01	1e-17			1.51667e+06		Not Found	High	HexNAc(4)Hex(5)Fuc(1)NeuAc(1)	0	120	High	n/a					17.83	873.9	605.1	605.1	1.47615e-18	1.98192e-19	0	0	8.74889e-17	1.15995e-17	0	0		30.73
FALSE	High	[K].LHINHNNLTESVGPLPK.[S]	1xHexNAc(4)Hex(5)Fuc(1)NeuAc(1) [N7]	1	1	11	P51884	P51884 [121-137]		0	3942.75	0	0.198	0.58798	0	1.92225e+06	9689633		High	High	HexNAc(4)Hex(5)Fuc(1)NeuAc(1)	0	121	High	n/a					20.98	1027.9	791.6	791.6	1.05768e-21	2.00336e-22	0	0	6.26867e-20	1.18735e-20	0	0		35
FALSE	High	[K].LHINHNNLTESVGPLPK.[S]	1xHexNAc(4)Hex(5)Fuc(1)NeuAc(2) [N7]	1	1	2	P51884	P51884 [121-137]		0	4233.84	0	0.22	0.750103	0	438834	1.99037e+06		Peak Found	High	HexNAc(4)Hex(5)Fuc(1)NeuAc(2)	0	121	High	n/a					18.9	932	497.9	497.9	1.24835e-19	2.0055e-20	0	0	7.39871e-18	1.17537e-18	0	0		39.63
FALSE	High	[K].AFENVTDLQWLILDHNLLENSK.[I]	1xHexNAc(4)Hex(5)Fuc(1)NeuAc(2) [N4]	1	1	2	P51884	P51884 [85-106]		0	4963.17	0	0.01	1e-17			607612		Not Found	High	HexNAc(4)Hex(5)Fuc(1)NeuAc(2)	1	85	High	n/a					17.29	892.5	611	31	5.11624e-18	6.94526e-19	0	0	3.0323e-16	4.07244e-17	0	0		84.1
FALSE	High	[R].FNGSVSFFR.[G]	1xHexNAc(2)Hex(5) [N2]	1	1	5	P55083	P55083 [86-94]		0	2276.94	0	0.01	1e-17			1.13397e+06		Not Found	High	HexNAc(2)Hex(5)	0	86	High	n/a					9.29	580.5	304.8	304.8	5.07238e-10	9.98478e-12	0	0	3.0063e-08	5.91117e-10	0	0		44.62
FALSE	High	[R].NLHQSNTSR.[A]	1xHexNAc(4)Hex(5)Fuc(1) [N6]	1	1	2	P98160	P98160 [1750-1758]		0	2825.16	0	0.072	0.0891521	0	49090	684635		Peak Found	High	HexNAc(4)Hex(5)Fuc(1)	0	1750	High	n/a					5.47	331.8	87.4	87.4	3.36128e-06	9.90589e-05	9.84155e-05	0.000545256	0.000199177	0.000207879	0.000202573	0.00108284		8.92
FALSE	High	[R].LQNNENNISCVER.[G]	1xCarbamidomethyl [C10]; 1xHexNAc(4)Hex(5)NeuAc(2) [N7]	1	1	2	Q03591	Q03591 [120-132]		0	3794.51	0	0.01	1e-17			727895		High	High	HexNAc(4)Hex(5)NeuAc(2)	0	120	High	n/a					9.52	581.5	354.3	354.3	3.01626e-10	5.58169e-12	0	0	1.78768e-08	3.29187e-10	0	0		29.71
FALSE	High	[R].LYLDHNNLTR.[M]	1xHexNAc(4)Hex(5)Fuc(1) [N7]	1	1	3	Q06828	Q06828 [160-169]		0	3027.29	0	0.949	0.483283	0	510777	538301		High	High	HexNAc(4)Hex(5)Fuc(1)	0	160	High	n/a					5.58	430.6	168.5	168.5	2.63386e-06	9.90589e-05	9.90295e-05	0.000549451	0.00015608	0.000207879	0.000203853	0.0010929		25.64
FALSE	High	[R].LYLDHNNLTR.[M]	1xHexNAc(4)Hex(5)Fuc(1)NeuAc(1) [N7]	1	1	6	Q06828	Q06828 [160-169]		0	3318.39	0	1.75	0.279776	0	4327011	2472705		High	High	HexNAc(4)Hex(5)Fuc(1)NeuAc(1)	0	160	High	n/a					10.57	606	237.3	237.3	2.70284e-11	6.11052e-13	0	0	1.60192e-09	3.48385e-11	0	0		30.23
FALSE	High	[R].LYLDHNNLTR.[M]	1xHexNAc(5)Hex(4)Fuc(1) [N7]	1	1	8	Q06828	Q06828 [160-169]		0	3068.32	0	0.693	0.671836	0	1.35592e+06	1.95595e+06		High	High	HexNAc(5)Hex(4)Fuc(1)	0	160	High	n/a					8.46	488.9	309.6	309.6	3.43439e-09	7.52675e-11	0	0	2.0355e-07	4.40237e-09	0	0		25.71
FALSE	High	[R].LYLDHNNLTR.[M]	1xHexNAc(5)Hex(4)Fuc(1)NeuAc(1) [N7]	1	1	13	Q06828	Q06828 [160-169]		0	3359.42	0	0.724	0.672076	0	10565319	14588736		High	High	HexNAc(5)Hex(4)Fuc(1)NeuAc(1)	0	160	High	n/a					10.3	591.9	290.9	290.9	4.95751e-11	1.10158e-12	0	0	2.93822e-09	6.36913e-11	0	0		30.33
FALSE	High	[R].LYLDHNNLTR.[M]	1xHexNAc(5)Hex(4)Fuc(1)NeuAc(2) [N7]	1	1	15	Q06828	Q06828 [160-169]		0	3650.51	0	0.645	0.735825	0	3.23155e+06	5.00736e+06		High	High	HexNAc(5)Hex(4)Fuc(1)NeuAc(2)	0	160	High	n/a					11.3	616.4	280.4	280.4	4.95751e-12	1.05422e-13	0	0	2.93822e-10	5.88343e-12	0	0		35.63
FALSE	High	[R].LYLDHNNLTR.[M]	1xHexNAc(6)Hex(3)Fuc(1)NeuAc(1) [N7]	1	1	4	Q06828	Q06828 [160-169]		0	3400.44	0	0.556	0.762658	0	949548	1708697		High	High	HexNAc(6)Hex(3)Fuc(1)NeuAc(1)	0	160	High	n/a					7.94	480.9	254.6	254.6	1.15265e-08	3.03893e-10	0	0	6.83153e-07	1.78073e-08	0	0		30.41
FALSE	High	[R].LYLDHNNLTR.[M]	1xHexNAc(6)Hex(4)Fuc(1) [N7]	1	1	2	Q06828	Q06828 [160-169]		0	3271.4	0	0.961	0.438142	0	644315	670296		High	High	HexNAc(6)Hex(4)Fuc(1)	0	160	High	n/a					6.2	384.8	200.8	200.8	6.37481e-07	1.26619e-08	0	0	3.77809e-05	0.000105977	0.000104866	0.000560224		26.19
FALSE	High	[R].LYLDHNNLTR.[M]	1xHexNAc(6)Hex(5)Fuc(1)NeuAc(1) [N7]	1	1	2	Q06828	Q06828 [160-169]		0	3724.55	0	0.448	0.874539	0	380303	849638		High	High	HexNAc(6)Hex(5)Fuc(1)NeuAc(1)	0	160	High	n/a					6.91	405	154.2	154.2	1.22759e-07	2.60113e-09	0	0	7.27566e-06	1.53314e-07	0	0		29.46
FALSE	High	[R].LNGSFR.[Y]	1xHexNAc(2)Hex(6) [N2]	1	1	2	Q07954	Q07954 [1994-1999]		0	2071.84	0	0.01	1e-17			893933		Not Found	High	HexNAc(2)Hex(6)	0	1994	High	n/a					3.38	317.8	25.4	25.4	0.000413876	0.000732064	0.000730193	0.00101833	0.0239553	0.00122815	0.00122261	0.00501002		13.91
FALSE	High	[K].NNSIPDK.[Q]	1xHexNAc(2)Hex(5) [N1]	1	1	7	Q08431	Q08431 [238-244]		0	2003.82	0	0.396	0.978691	0	2.75237e+06	6951371		High	High	HexNAc(2)Hex(5)	0	238	High	n/a					8.92	549.2	346.5	346.5	1.19649e-09	2.60111e-11	0	0	7.09137e-08	1.53944e-09	0	0		10.21
FALSE	High	[K].NNSIPDK.[Q]	1xHexNAc(2)Hex(6) [N1]	1	1	4	Q08431	Q08431 [238-244]		0	2165.87	0	0.294	0.798827	0	272036	926755		High	High	HexNAc(2)Hex(6)	0	238	High	n/a					8	516.8	331.1	331.1	1.00941e-08	2.56884e-10	0	0	5.98259e-07	1.50884e-08	0	0		10.01
FALSE	High	[K].NNSIPDK.[Q]	1xHexNAc(2)Hex(7) [N1]	1	1	3	Q08431	Q08431 [238-244]		0	2327.92	0	0.45	0.943475	0	345764	768014		High	High	HexNAc(2)Hex(7)	0	238	High	n/a					8.55	532.6	341.6	341.6	2.83922e-09	6.2101e-11	0	0	1.68275e-07	3.62171e-09	0	0		9.87
FALSE	High	[K].NNSIPDK.[Q]	1xHexNAc(3)Hex(5)NeuAc(1) [N1]	1	1	2	Q08431	Q08431 [238-244]		0	2497.99	0	0.01	1e-17			345100		Not Found	High	HexNAc(3)Hex(5)NeuAc(1)	0	238	High	n/a					7.16	402.2	190.7	190.7	6.91907e-08	1.72822e-09	0	0	4.10079e-06	1.0182e-07	0	0		11.91
FALSE	High	[K].NNSIPDK.[Q]	1xHexNAc(3)Hex(6) [N1]	1	1	2	Q08431	Q08431 [238-244]		0	2368.95	0	0.218	0.507674	0	127583	585681		Peak Found	High	HexNAc(3)Hex(6)	0	238	High	n/a					8.22	537.9	302.2	302.2	5.98199e-09	1.39244e-10	0	0	3.54541e-07	8.21621e-09	0	0		10.12
FALSE	High	[K].NNSIPDK.[Q]	1xHexNAc(3)Hex(6)NeuAc(1) [N1]	1	1	4	Q08431	Q08431 [238-244]		0	2660.04	0	0.15	0.523287	0	254716	1.69567e+06		High	High	HexNAc(3)Hex(6)NeuAc(1)	0	238	High	n/a					7.11	441	187.6	187.6	7.72834e-08	1.8266e-09	0	0	4.58042e-06	1.07324e-07	0	0		11.85
FALSE	High	[R].DIYTFDGALNK.[S]	1xHexNAc(2)Hex(5) [N10]	1	1	4	Q08722	Q08722 [64-74]		0	2473.04	0	0.28	0.878706	0	418314	1.49247e+06		High	High	HexNAc(2)Hex(5)	0	64	High	n/a					17.33	828.8	555.5	555.5	4.70002e-18	6.54751e-19	0	0	2.78561e-16	3.83282e-17	0	0		46.52
FALSE	High	[R].QPQPNVSELVVGPLPHPSYMR.[D]	1xHexNAc(2)Hex(6) [N5]	1	1	2	Q16853	Q16853 [133-153]		0	3723.68	0	0.01	1e-17			1.24622e+06		Not Found	High	HexNAc(2)Hex(6)	0	133	High	n/a					18.58	873.3	701.5	701.5	2.60915e-19	3.86881e-20	0	0	1.5464e-17	2.24332e-18	0	0		53.13
FALSE	High	[R].SIDTQTPGGADRGSNNSSR.[S]	1xHexNAc(1)Fuc(1) [N15]	1	1	4	Q6P1L5	Q6P1L5 [391-409]		1	3688.52	0	2.12	0.189743	0	1.96575e+06	927327		High	High	HexNAc(1)Fuc(1)	0	391	High	n/a					0.82	303.1	139.5	9.3	0.150519	0.00401503	0.00401366	0.0113947	0.294038	0.00594748	0.00594693	0.0242857		25.96
FALSE	High	[R].SIDTQTPGGADRGSNNSSR.[S]	1xHexNAc(3)Hex(5) [N16]	1	1	4	Q6P1L5	Q6P1L5 [391-409]		1	3688.52	0	2.12	0.189743	0	1.96575e+06	927327		High	High	HexNAc(3)Hex(5)	0	391	High	n/a					0.82	303.1	139.5	9.3	0.150519	0.00401503	0.00401366	0.0113947	0.294038	0.00594748	0.00594693	0.0242857		25.96
FALSE	High	[R].SIDTQTPGGADRGSNNSSR.[S]	1xHexNAc(1)Fuc(1) [N15]	1	1	3	Q6P1L5	Q6P1L5 [391-409]		1	4053.65	0	1.068	0.476051	0	7.61201e+06	7.12877e+06		High	High	HexNAc(1)Fuc(1)	1	391	High	n/a					1.02	300.9	93.3	1.2	0.0956707	0.00331472	0.0033127	0.00906921	0.187456	0.00352439	0.00352211	0.0136852		23.74
FALSE	High	[R].SIDTQTPGGADRGSNNSSR.[S]	1xHexNAc(4)Hex(6) [N16]	1	1	3	Q6P1L5	Q6P1L5 [391-409]		1	4053.65	0	1.068	0.476051	0	7.61201e+06	7.12877e+06		High	High	HexNAc(4)Hex(6)	1	391	High	n/a					1.02	300.9	93.3	1.2	0.0956707	0.00331472	0.0033127	0.00906921	0.187456	0.00352439	0.00352211	0.0136852		23.74
FALSE	High	[R].SIDTQTPGGADRGSNNSSR.[S]	1xHexNAc(4)Hex(5)Fuc(1)NeuAc(1) [N15]; 1xHexNAc(3)Hex(5)NeuAc(1) [N16]; 1xHexNAc(1)Fuc(1) [N15]	1	1	12	Q6P1L5	Q6P1L5 [391-409]		1	3979.62	1	0.614	0.764231	0	1.19877e+07	1.95327e+07		High	High	HexNAc(4)Hex(5)Fuc(1)NeuAc(1)	0	391	High	n/a					1.58	325.3	144.7	16.3	0.0262259	0.0022042	0.00220361	0.0053424	0.0515357	0.00196666	0.00196556	0.00745898		28.14
FALSE	High	[R].GISDNYTLALITYALSSVGSPK.[A]	1xHexNAc(2)Hex(6) [N5]	1	1	2	Q6YHK3	Q6YHK3 [1082-1103]		0	3648.67	0	0.01	1e-17			310402		Not Found	High	HexNAc(2)Hex(6)	0	1082	High	n/a					15.18	723.7	569.6	569.6	6.64539e-16	6.52734e-17	0	0	3.9386e-14	3.83535e-15	0	0		88.71
FALSE	High	[K].QVIQNVTHK.[D]	1xHexNAc(4)Hex(5)Fuc(1) [N5]	1	1	2	Q7Z7G0	Q7Z7G0 [255-263]		0	2835.24	0	0.01	1e-17			2.40226e+06		Not Found	High	HexNAc(4)Hex(5)Fuc(1)	0	255	High	n/a					12.49	621.3	440.1	440.1	3.24075e-13	1.3459e-14	0	0	1.92073e-11	7.78843e-13	0	0		10.99
FALSE	High	[K].QVIQNVTHK.[D]	1xHexNAc(4)Hex(5)Fuc(1)NeuAc(1) [N5]	1	1	8	Q7Z7G0	Q7Z7G0 [255-263]		0	3126.34	0	0.01	1e-17			1.55856e+06		Not Found	High	HexNAc(4)Hex(5)Fuc(1)NeuAc(1)	0	255	High	n/a					13.41	637.6	480.5	480.5	3.89127e-14	2.2705e-15	0	0	2.30628e-12	1.3371e-13	0	0		13.1
FALSE	High	[K].QVIQNVTHK.[D]	1xHexNAc(5)Hex(4)Fuc(1) [N5]	1	1	3	Q7Z7G0	Q7Z7G0 [255-263]		0	2876.27	0	0.01	1e-17			4.55756e+06		Not Found	High	HexNAc(5)Hex(4)Fuc(1)	0	255	High	n/a					13.74	727.2	377.9	377.9	1.81254e-14	1.118e-15	0	0	1.07426e-12	6.55531e-14	0	0		11.02
FALSE	High	[K].QVIQNVTHK.[D]	1xHexNAc(5)Hex(4)Fuc(1)NeuAc(1) [N5]	1	1	5	Q7Z7G0	Q7Z7G0 [255-263]		0	3167.36	0	0.01	1e-17			1.38762e+06		Not Found	High	HexNAc(5)Hex(4)Fuc(1)NeuAc(1)	0	255	High	n/a					10.6	589.7	342.2	342.2	2.50998e-11	5.61923e-13	0	0	1.48762e-09	3.20543e-11	0	0		13.17
FALSE	High	[K].QVIQNVTHK.[D]	1xHexNAc(6)Hex(3)Fuc(1) [N5]	1	1	2	Q7Z7G0	Q7Z7G0 [255-263]		0	2917.29	0	0.01	1e-17			2.65163e+06		Not Found	High	HexNAc(6)Hex(3)Fuc(1)	0	255	High	n/a					13.25	604.6	400.5	400.5	5.68176e-14	3.59167e-15	0	0	3.36748e-12	2.10779e-13	0	0		11.08
FALSE	High	[K].QVIQNVTHK.[D]	1xHexNAc(6)Hex(3)Fuc(1)NeuAc(1) [N5]	1	1	5	Q7Z7G0	Q7Z7G0 [255-263]		0	3208.39	0	0.01	1e-17			679704		Not Found	High	HexNAc(6)Hex(3)Fuc(1)NeuAc(1)	0	255	High	n/a					9.19	559.5	357.4	357.4	6.41882e-10	1.3093e-11	0	0	3.80431e-08	7.72555e-10	0	0		13.37
FALSE	High	[K].NETLALPAESK.[T]	1xHexNAc(4)Hex(5)Fuc(1) [N1]	1	1	4	Q7Z7G0	Q7Z7G0 [313-323]		0	2941.26	0	0.01	1e-17			953982		Not Found	High	HexNAc(4)Hex(5)Fuc(1)	0	313	High	n/a					12.92	602	445.6	445.6	1.19707e-13	6.14684e-15	0	0	7.09482e-12	3.62279e-13	0	0		27.55
FALSE	High	[K].NETLALPAESK.[T]	1xHexNAc(5)Hex(4)Fuc(1) [N1]	1	1	4	Q7Z7G0	Q7Z7G0 [313-323]		0	2982.28	0	0.01	1e-17			1.26162e+06		Not Found	High	HexNAc(5)Hex(4)Fuc(1)	0	313	High	n/a					9.78	578.2	430.2	430.2	1.64101e-10	3.36277e-12	0	0	9.72596e-09	1.95423e-10	0	0		27.68
FALSE	High	[K].VHINTTSDSILLK.[F]	1xHexNAc(5)Hex(4) [N4]	1	1	2	Q7Z7G0	Q7Z7G0 [41-53]		0	3104.41	0	1.354	0.373585	0	7.27392e+06	5371296		Peak Found	High	HexNAc(5)Hex(4)	0	41	High	n/a					16.81	815.7	470.4	470.4	1.55659e-17	1.81896e-18	0	0	9.22564e-16	1.07607e-16	0	0		34.7
FALSE	High	[K].VHINTTSDSILLK.[F]	1xHexNAc(5)Hex(4)NeuAc(1) [N4]	1	1	2	Q7Z7G0	Q7Z7G0 [41-53]		0	3395.51	0	0.01	1e-17			2.30221e+06		Not Found	High	HexNAc(5)Hex(4)NeuAc(1)	0	41	High	n/a					19.98	959.1	555.3	555.3	1.03666e-20	1.99286e-21	0	0	6.14409e-19	1.18113e-19	0	0		39.83
FALSE	High	[K].LEGLLLGYGSNVSPNQYFPLPAEGK.[F]	1xHexNAc(2)Hex(5) [N11]	1	1	9	Q7Z7G0	Q7Z7G0 [63-87]		0	3879.79	0	0.01	1e-17			6983704		Not Found	High	HexNAc(2)Hex(5)	0	63	High	n/a					21.3	1003.6	737	737	4.96551e-22	1.04326e-22	0	0	2.94297e-20	6.18322e-21	0	0		72.37
FALSE	High	[R].ENGSFSGK.[N]	1xHexNAc(4)Hex(5)Fuc(1) [N2]	1	1	2	Q7Z7G0	Q7Z7G0 [877-884]		0	2594.01	0	0.01	1e-17			1.1551e+06		Not Found	High	HexNAc(4)Hex(5)Fuc(1)	0	877	High	n/a					7.04	440	232.2	232.2	9.10459e-08	2.07066e-09	0	0	5.39609e-06	1.21625e-07	0	0		10.16
FALSE	High	[K].EEEEEEEEEQLNQTLAEMK.[A]	1xOxidation [M18]; 1xHexNAc(8)Hex(5) [N12]	1	1	3	Q8IY81	Q8IY81 [358-376]		0	4787.89	0	0.01	1e-17			2.63773e+06		Not Found	High	HexNAc(8)Hex(5)	0	358	High	n/a					1.17	305.4	45.6	45.6	0.067841	0.00272575	0.00271978	0.00722195	0.80687	0.0164875	0.016486	0.0654248		53.4
FALSE	High	[R].IAEAMLQTTTRPNQTPNSK.[L]	1xHexNAc(4)Hex(4) [N13]	1	1	2	Q92954	Q92954 [1068-1086]		0	3561.6	0	100	1e-17		170510			High	Not Found	HexNAc(4)Hex(4)	0	1068	High	n/a					9.63	595	358.2	358.2	2.34698e-10	4.37223e-12	0	0	1.39101e-08	2.55614e-10	0	0		15.6
FALSE	High	[R].NGTLVAFR.[G]	1xHexNAc(2)Hex(5) [N1]	1	1	13	Q92954	Q92954 [1159-1166]		0	2093.91	0	0.246	0.702742	0	3.0556e+06	12424377		High	High	HexNAc(2)Hex(5)	0	1159	High	n/a					7.75	492.8	270	270	1.7681e-08	4.8646e-10	0	0	1.04792e-06	2.88192e-08	0	0		28.35
FALSE	High	[R].NGTLVAFR.[G]	1xHexNAc(2)Hex(6) [N1]	1	1	4	Q92954	Q92954 [1159-1166]		0	2255.96	0	0.322	0.964794	0	462684	1.43723e+06		High	High	HexNAc(2)Hex(6)	0	1159	High	n/a					7.39	458.4	246.1	246.1	4.09458e-08	1.12445e-09	0	0	2.42678e-06	6.70401e-08	0	0		27.89
FALSE	High	[R].NGTLVAFR.[G]	1xHexNAc(3)Hex(6) [N1]	1	1	2	Q92954	Q92954 [1159-1166]		0	2459.04	0	0.587	0.775075	0	396955	676496		High	High	HexNAc(3)Hex(6)	0	1159	High	n/a					3.77	328.8	110	110	0.000169852	0.00027729	0.000276574	0.000514403	0.0099704	0.000855351	0.000855107	0.00356053		27.81
FALSE	High	[R].YHYNGSLMDGTLFDSSYSR.[N]	1xHexNAc(2)Hex(8) [N4]	1	1	2	Q96AY3	Q96AY3 [291-309]		0	3915.54	0	0.01	1e-17			1.13722e+06		Not Found	High	HexNAc(2)Hex(8)	0	291	High	n/a					22.44	1112.2	836	836	3.61335e-23	8.13627e-24	0	0	2.14156e-21	4.82222e-22	0	0		52.28
FALSE	High	[R].YHYNGTFEDGK.[K]	1xHexNAc(2)Hex(6) [N4]	1	1	2	Q96AY3	Q96AY3 [67-77]		0	2709.05	0	0.01	1e-17			843855		Not Found	High	HexNAc(2)Hex(6)	0	67	High	n/a					17.29	897.4	447.2	447.2	5.11606e-18	6.91268e-19	0	0	3.03219e-16	4.05282e-17	0	0		20.64
FALSE	High	[K].DLNETIHYMYK.[H]	1xHexNAc(2)Hex(6) [N3]	1	1	2	Q99538	Q99538 [165-175]		0	2805.14	0	0.01	1e-17			1.23477e+06		Not Found	High	HexNAc(2)Hex(6)	0	165	High	n/a					14.41	740.3	427.4	427.4	3.91429e-15	3.06813e-16	0	0	2.31993e-13	1.82636e-14	0	0		42.74
FALSE	High	[R].ISNNFTGLEWDLNVR.[L]	1xHexNAc(4)Hex(5)NeuAc(2) [N4]	1	1	3	Q9H497	Q9H497 [119-133]		0	3982.66	0	0.12	0.365384	0	397600	3.3119e+06		High	High	HexNAc(4)Hex(5)NeuAc(2)	0	119	High	n/a					2.12	375.9	67.6	67.6	0.00761667	0.00160228	0.00160014	0.00344658	0.010802	0.000950119	0.000949577	0.00406504		79.87
FALSE	High	[R].AGPNGTLFVADAYK.[G]	1xHexNAc(2)Hex(5) [N4]	1	1	2	Q9HDC9	Q9HDC9 [157-170]		0	2640.14	0	0.01	1e-17			2.06372e+06		Not Found	High	HexNAc(2)Hex(5)	0	157	High	n/a					17.39	832.9	559.6	559.6	4.07998e-18	5.38495e-19	0	0	2.41813e-16	3.15027e-17	0	0		42.03
FALSE	High	[R].LSALDNLLNHSSMFLK.[G]	1xHexNAc(2)Hex(6) [N9]	1	1	2	Q9Y4L1	Q9Y4L1 [822-837]		0	3181.42	0	0.064	0.172079	0	102164	1.59334e+06		Peak Found	High	HexNAc(2)Hex(6)	0	822	High	n/a					15.49	770.3	485.4	485.4	3.2255e-16	3.23957e-17	0	0	1.91169e-14	1.90843e-15	0	0		67.35
