# Supplementary material for: Characterization of aberrant glycosylation associated with osteoarthritis based on integrated glycomics methods
Source: Arthritis Res Ther. 2023 Jun 12;25:102. doi: 10.1186/s13075-023-03084-w (PMC10258941; doi:10.1186/s13075-023-03084-w)
Supplement: Supplementary file 6 — Additional file 6: Table S5. The intact glycopeptides that were significantly altered in OA cartilages. [file 13075_2023_3084_MOESM6_ESM.xlsx]

## Sheet: Sheet2
Table S5. The intact glycopeptides significantly altered in OA cartilages
Checked	Confidence	Annotated Sequence	Modifications	# Protein Groups	# Proteins	# PSMs	Master Protein Accessions	Positions in Master Proteins	Modifications in Master Proteins	# Missed Cleavages	Theo. MH+ [Da]	# Razor Quan Results	Abundance Ratio: (Sample) / (Control)	Abundance Ratio P-Value: (Sample) / (Control)	Abundance Ratio Variability [%]: (Sample) / (Control)	Abundances (Grouped): Sample	Abundances (Grouped): Control	Quan Info	Found in Sample: [S1] F1: Sample	Found in Sample: [S2] F2: Control	Glycan Composition	Off by X	Position in Protein	Confidence (by Search Engine): A5 PMI-Byonic	Confidence (by Search Engine): Sequest HT	Percolator q-Value (by Search Engine): A5 PMI-Byonic	Percolator q-Value (by Search Engine): Sequest HT	Percolator PEP (by Search Engine): A5 PMI-Byonic	Percolator PEP (by Search Engine): Sequest HT	|Log Prob| (by Search Engine): A5 PMI-Byonic	Byonic Score (by Search Engine): A5 PMI-Byonic	Delta Byonic Score (by Search Engine): A5 PMI-Byonic	Delta Mod Score (by Search Engine): A5 PMI-Byonic	PEP 2D (by Search Engine): A5 PMI-Byonic	q-Value 2D (by Search Engine): A5 PMI-Byonic	FDR 2D (by Search Engine): A5 PMI-Byonic	Peptide Group FDR 2D (by Search Engine): A5 PMI-Byonic	PEP 1D (by Search Engine): A5 PMI-Byonic	q-Value 1D (by Search Engine): A5 PMI-Byonic	FDR 1D (by Search Engine): A5 PMI-Byonic	Peptide Group FDR 1D (by Search Engine): A5 PMI-Byonic	XCorr (by Search Engine): Sequest HT	Top Apex RT [min]
FALSE	High	[R].QLEEFLNQSSPFYFWMNGDR.[I]	1xHexNAc(2)Hex(11) [N7]	1	1	6	P10909	P10909 [139-158]		0	4696.87	0	0.01	1e-17			369812		Not Found	High	HexNAc(2)Hex(11)	1	139	High	n/a					6.46	341.1	239.5	8.9	3.43328e-07	6.47082e-09	0	0	2.0348e-05	3.66579e-07	0	0		108.78
FALSE	High	[R].CSDGWSFDATTLDDNGTMLFFK.[G]	1xCarbamidomethyl [C1]; 1xHexNAc(2)Hex(11) [N15]	1	1	3	P02790	P02790 [50-71]		0	4716.81	0	0.01	1e-17			365144		Not Found	High	HexNAc(2)Hex(11)	-1	50	High	n/a					10.13	545	386.6	386.6	7.36261e-11	1.71334e-12	0	0	4.36368e-09	1.00905e-10	0	0		103.54
FALSE	High	[R].TNSTFVQALVEHVK.[E]	1xHexNAc(2)Hex(2)Fuc(1) [N2]	1	1	6	P07602	P07602 [214-227]		0	2449.16	0	0.01	1e-17			2.50096e+06		Not Found	High	HexNAc(2)Hex(2)Fuc(1)	0	214	High	n/a					19.03	923.6	611.7	611.7	9.25427e-20	1.64141e-20	0	0	5.48483e-18	9.61284e-19	0	0		51
FALSE	High	[K].DVVTAAGDMLKDNATEEEILVYLEK.[T]	1xHexNAc(2)Hex(2)Fuc(1) [N13]	1	1	3	P07602	P07602 [68-92]		1	3642.7	0	0.01	1e-17			1.80735e+06		Not Found	High	HexNAc(2)Hex(2)Fuc(1)	0	68	High	n/a					24.05	1174.3	1006.4	1006.4	8.98607e-25	2.41364e-25	0	0	5.32588e-23	1.43052e-23	0	0		78.24
FALSE	High	[R].SYNDSVDPR.[I]	1xHexNAc(2)Hex(3)Fuc(1) [N3]	1	1	2	P05164	P05164 [481-489]		0	2090.84	0	0.01	1e-17			1.59933e+06		Not Found	High	HexNAc(2)Hex(3)Fuc(1)	0	481	High	n/a					9.03	553.1	359.2	359.2	9.37232e-10	1.93493e-11	0	0	5.5548e-08	1.14181e-09	0	0		16.63
FALSE	High	[R].MIENGSLSFLPTLR.[E]	1xHexNAc(2)Hex(3)Fuc(1) [N4]	1	1	4	P21810	P21810 [267-280]		0	2616.21	0	0.01	1e-17			2.09433e+06		High	High	HexNAc(2)Hex(3)Fuc(1)	0	267	High	n/a					13.03	629.1	443.4	443.4	9.25427e-14	5.45535e-15	0	0	5.48483e-12	3.20473e-13	0	0		60.26
FALSE	High	[R].TNSTFVQALVEHVK.[E]	1xHexNAc(2)Hex(3)Fuc(1) [N2]	1	1	2	P07602	P07602 [214-227]		0	2611.21	0	0.01	1e-17			1.2446e+06		Not Found	High	HexNAc(2)Hex(3)Fuc(1)	0	214	High	n/a					17.55	837.5	472.3	472.3	2.79426e-18	3.54764e-19	0	0	1.6561e-16	2.08111e-17	0	0		50.66
FALSE	High	[K].DNATEEEILVYLEK.[T]	1xHexNAc(2)Hex(3)Fuc(1) [N2]	1	1	3	P07602	P07602 [79-92]		0	2704.2	0	0.01	1e-17			1.02851e+06		Not Found	High	HexNAc(2)Hex(3)Fuc(1)	0	79	High	n/a					18.15	888.9	659.9	659.9	7.11684e-19	1.16976e-19	0	0	4.21802e-17	6.90502e-18	0	0		65.14
FALSE	High	[K].DVVTAAGDMLKDNATEEEILVYLEK.[T]	1xHexNAc(2)Hex(3)Fuc(1) [N13]	1	1	3	P07602	P07602 [68-92]		1	3804.75	0	0.01	1e-17			1.52395e+06		Not Found	High	HexNAc(2)Hex(3)Fuc(1)	0	68	High	n/a					24.13	1218.1	982.1	982.1	7.48384e-25	1.95717e-25	0	0	4.43553e-23	1.15998e-23	0	0		78
FALSE	High	[K].NFSIQVR.[Q]	1xHexNAc(2)Hex(5) [N1]	1	1	2	P05106	P05106 [125-131]		0	2079.9	0	0.01	1e-17			1.49174e+06		Not Found	High	HexNAc(2)Hex(5)	0	125	High	n/a					7.83	497.9	248.6	248.6	1.4715e-08	3.8139e-10	0	0	8.72128e-07	2.25246e-08	0	0		30.33
FALSE	High	[K].DAVNCTYK.[N]	1xCarbamidomethyl [C5]; 1xHexNAc(2)Hex(5) [N4]	1	1	3	P05106	P05106 [677-684]		0	2186.85	0	0.01	1e-17			2685501		Not Found	High	HexNAc(2)Hex(5)	0	677	High	n/a					8.03	537	249.6	249.6	9.41693e-09	2.33286e-10	0	0	5.58123e-07	1.37792e-08	0	0		13.02
FALSE	High	[R].FNGSVSFFR.[G]	1xHexNAc(2)Hex(5) [N2]	1	1	5	P55083	P55083 [86-94]		0	2276.94	0	0.01	1e-17			1.13397e+06		Not Found	High	HexNAc(2)Hex(5)	0	86	High	n/a					9.29	580.5	304.8	304.8	5.07238e-10	9.98478e-12	0	0	3.0063e-08	5.91117e-10	0	0		44.62
FALSE	High	[K].NVTAQICIDKK.[C]	1xCarbamidomethyl [C7]; 1xHexNAc(2)Hex(5) [N1]	1	1	2	P12109	P12109 [804-814]		1	2506.11	0	0.01	1e-17			996821		Not Found	High	HexNAc(2)Hex(5)	0	804	High	n/a					14.49	731.5	406.9	406.9	3.27243e-15	2.60887e-16	0	0	1.93951e-13	1.55327e-14	0	0		20.8
FALSE	High	[K].TANDTSTEAYNLLLR.[T]	1xHexNAc(2)Hex(5) [N3]	1	1	2	P11047	P11047 [1203-1217]		0	2898.26	0	0.01	1e-17			691432		Not Found	High	HexNAc(2)Hex(5)	0	1203	High	n/a					14.79	734	540.3	540.3	1.61425e-15	1.27009e-16	0	0	9.56736e-14	7.49251e-15	0	0		50.91
FALSE	High	[R].LNYSLPTGQWVGVQLPR.[N]	1xHexNAc(2)Hex(5) [N2]	1	1	5	P24821	P24821 [1017-1033]		0	3144.46	0	0.01	1e-17			1.64135e+06		Not Found	High	HexNAc(2)Hex(5)	0	1017	High	n/a					16.88	817.6	597.3	597.3	1.3305e-17	1.58526e-18	0	0	7.88561e-16	9.35477e-17	0	0		64.23
FALSE	High	[R].AGPNGTLFVADAYK.[G]	1xHexNAc(2)Hex(5) [N4]	1	1	2	Q9HDC9	Q9HDC9 [157-170]		0	2640.14	0	0.01	1e-17			2.06372e+06		Not Found	High	HexNAc(2)Hex(5)	0	157	High	n/a					17.39	832.9	559.6	559.6	4.07998e-18	5.38495e-19	0	0	2.41813e-16	3.15027e-17	0	0		42.03
FALSE	High	[K].YSVANDTGFVDIPK.[Q]	1xHexNAc(2)Hex(5) [N5]	1	1	3	P07711	P07711 [217-230]		0	2742.18	0	0.01	1e-17			1.48633e+06		Not Found	High	HexNAc(2)Hex(5)	0	217	High	n/a					16.83	842.9	574.8	574.8	1.47197e-17	1.68772e-18	0	0	8.72407e-16	9.97131e-17	0	0		46.7
FALSE	High	[R].GTFTDCALANMTEQIR.[Q]	1xCarbamidomethyl [C6]; 1xHexNAc(2)Hex(5) [N10]	1	1	3	P12110	P12110 [131-146]		0	3044.26	0	0.01	1e-17			2.67904e+06		Not Found	High	HexNAc(2)Hex(5)	0	131	High	n/a					19.4	916	728.8	534.5	4.01734e-20	7.40631e-21	0	0	2.381e-18	4.35525e-19	0	0		53.28
FALSE	High	[K].LEGLLLGYGSNVSPNQYFPLPAEGK.[F]	1xHexNAc(2)Hex(5) [N11]	1	1	9	Q7Z7G0	Q7Z7G0 [63-87]		0	3879.79	0	0.01	1e-17			6983704		Not Found	High	HexNAc(2)Hex(5)	0	63	High	n/a					21.3	1003.6	737	737	4.96551e-22	1.04326e-22	0	0	2.94297e-20	6.18322e-21	0	0		72.37
FALSE	High	[K].TVLTPATNHMGNVTFTIPANR.[E]	1xHexNAc(2)Hex(5) [N12]	1	1	4	P01024	P01024 [74-94]		0	3471.58	0	0.01	1e-17			2.11734e+06		Not Found	High	HexNAc(2)Hex(5)	0	74	High	n/a					23.24	1143.7	831.3	577.5	5.75489e-24	1.48589e-24	0	0	3.41081e-22	8.8066e-23	0	0		47.43
FALSE	High	[K].GSLSYLNVTR.[K]	1xHexNAc(2)Hex(5)Fuc(1) [N7]	1	1	2	P07339	P07339 [257-266]		0	2472.08	0	0.01	1e-17			2.07007e+06		Not Found	High	HexNAc(2)Hex(5)Fuc(1)	0	257	High	n/a					10.17	593.3	361.3	361.3	6.72852e-11	1.61e-12	0	0	3.98787e-09	9.46205e-11	0	0		36.35
FALSE	High	[R].LNGSFR.[Y]	1xHexNAc(2)Hex(6) [N2]	1	1	2	Q07954	Q07954 [1994-1999]		0	2071.84	0	0.01	1e-17			893933		Not Found	High	HexNAc(2)Hex(6)	0	1994	High	n/a					3.38	317.8	25.4	25.4	0.000413876	0.000732064	0.000730193	0.00101833	0.0239553	0.00122815	0.00122261	0.00501002		13.91
FALSE	High	[R].NCTDIDECR.[I]	2xCarbamidomethyl [C2; C8]; 1xHexNAc(2)Hex(6) [N1]	1	1	2	P35555	P35555 [1067-1075]		0	2560.93	0	0.01	1e-17			490501		Not Found	High	HexNAc(2)Hex(6)	0	1067	High	n/a					8.13	442.7	335.2	335.2	7.48082e-09	1.74195e-10	0	0	4.43374e-07	1.03451e-08	0	0		13.69
FALSE	High	[R].GISDNYTLALITYALSSVGSPK.[A]	1xHexNAc(2)Hex(6) [N5]	1	1	2	Q6YHK3	Q6YHK3 [1082-1103]		0	3648.67	0	0.01	1e-17			310402		Not Found	High	HexNAc(2)Hex(6)	0	1082	High	n/a					15.18	723.7	569.6	569.6	6.64539e-16	6.52734e-17	0	0	3.9386e-14	3.83535e-15	0	0		88.71
FALSE	High	[K].STGKPTLYNVSLVMSDTAGTCY.[-]	1xCarbamidomethyl [C21]; 1xHexNAc(2)Hex(6) [N9]	1	1	2	P01871	P01871 [432-453]		0	3743.58	0	0.01	1e-17			581547		Not Found	High	HexNAc(2)Hex(6)	0	432	High	n/a					12.34	732.8	342.6	321.3	4.55364e-13	1.68757e-14	0	0	2.69885e-11	9.76484e-13	0	0		57.78
FALSE	High	[K].DLNETIHYMYK.[H]	1xHexNAc(2)Hex(6) [N3]	1	1	2	Q99538	Q99538 [165-175]		0	2805.14	0	0.01	1e-17			1.23477e+06		Not Found	High	HexNAc(2)Hex(6)	0	165	High	n/a					14.41	740.3	427.4	427.4	3.91429e-15	3.06813e-16	0	0	2.31993e-13	1.82636e-14	0	0		42.74
FALSE	High	[R].QPQPNVSELVVGPLPHPSYMR.[D]	1xHexNAc(2)Hex(6) [N5]	1	1	2	Q16853	Q16853 [133-153]		0	3723.68	0	0.01	1e-17			1.24622e+06		Not Found	High	HexNAc(2)Hex(6)	0	133	High	n/a					18.58	873.3	701.5	701.5	2.60915e-19	3.86881e-20	0	0	1.5464e-17	2.24332e-18	0	0		53.13
FALSE	High	[R].YHYNGTFEDGK.[K]	1xHexNAc(2)Hex(6) [N4]	1	1	2	Q96AY3	Q96AY3 [67-77]		0	2709.05	0	0.01	1e-17			843855		Not Found	High	HexNAc(2)Hex(6)	0	67	High	n/a					17.29	897.4	447.2	447.2	5.11606e-18	6.91268e-19	0	0	3.03219e-16	4.05282e-17	0	0		20.64
FALSE	High	[R].LLANYASQNITYHCK.[N]	1xCarbamidomethyl [C14]; 1xHexNAc(2)Hex(8) [N9]	1	1	2	P08123	P08123 [1259-1273]		0	3498.46	0	0.01	1e-17			1.00357e+06		Not Found	High	HexNAc(2)Hex(8)	0	1259	High	n/a					18.52	924.7	573.7	573.7	3.0416e-19	4.7585e-20	0	0	1.8027e-17	2.76967e-18	0	0		30.83
FALSE	High	[R].YHYNGSLMDGTLFDSSYSR.[N]	1xHexNAc(2)Hex(8) [N4]	1	1	2	Q96AY3	Q96AY3 [291-309]		0	3915.54	0	0.01	1e-17			1.13722e+06		Not Found	High	HexNAc(2)Hex(8)	0	291	High	n/a					22.44	1112.2	836	836	3.61335e-23	8.13627e-24	0	0	2.14156e-21	4.82222e-22	0	0		52.28
FALSE	High	[K].YKNNSDISSTR.[G]	1xHexNAc(3)Hex(4)Fuc(1)NeuAc(1) [N3]	1	1	2	P01871	P01871 [44-54]		1	2979.22	0	0.01	1e-17			852523		Not Found	High	HexNAc(3)Hex(4)Fuc(1)NeuAc(1)	0	44	High	n/a					9.5	586	243.7	243.7	3.17411e-10	5.80351e-12	0	0	1.88123e-08	3.42678e-10	0	0		11.13
FALSE	High	[K].NNSIPDK.[Q]	1xHexNAc(3)Hex(5)NeuAc(1) [N1]	1	1	2	Q08431	Q08431 [238-244]		0	2497.99	0	0.01	1e-17			345100		Not Found	High	HexNAc(3)Hex(5)NeuAc(1)	0	238	High	n/a					7.16	402.2	190.7	190.7	6.91907e-08	1.72822e-09	0	0	4.10079e-06	1.0182e-07	0	0		11.91
FALSE	High	[K].NVTAQICIDKK.[C]	1xCarbamidomethyl [C7]; 1xHexNAc(3)Hex(5)NeuAc(1) [N1]	1	1	2	P12109	P12109 [804-814]		1	3000.29	0	0.01	1e-17			374453		Not Found	High	HexNAc(3)Hex(5)NeuAc(1)	0	804	High	n/a					8.8	588.3	295.8	295.8	1.5742e-09	3.3619e-11	0	0	9.32998e-08	1.99132e-09	0	0		24.94
FALSE	High	[K].NVTAQICIDK.[K]	1xCarbamidomethyl [C7]; 1xHexNAc(3)Hex(6) [N1]	1	1	2	P12109	P12109 [804-813]		0	2743.15	0	0.01	1e-17			2.05701e+06		Not Found	High	HexNAc(3)Hex(6)	0	804	High	n/a					8.1	507.8	313	313	7.98818e-09	1.91405e-10	0	0	4.73444e-07	1.12887e-08	0	0		27.01
FALSE	High	[K].NVTAQICIDKK.[C]	1xCarbamidomethyl [C7]; 1xHexNAc(3)Hex(6) [N1]	1	1	2	P12109	P12109 [804-814]		1	2871.24	0	0.01	1e-17			451419		Not Found	High	HexNAc(3)Hex(6)	0	804	High	n/a					7.8	539.6	275.3	275.3	1.58509e-08	4.27315e-10	0	0	9.39452e-07	2.52198e-08	0	0		20.44
FALSE	High	[R].GTFTDCALANMTEQIR.[Q]	1xCarbamidomethyl [C6]; 1xHexNAc(3)Hex(6) [N10]	1	1	2	P12110	P12110 [131-146]		0	3409.39	0	0.01	1e-17			996737		Not Found	High	HexNAc(3)Hex(6)	0	131	High	n/a					14.66	705.6	456.7	450.1	2.17753e-15	1.52695e-16	0	0	1.29058e-13	9.00463e-15	0	0		52.96
FALSE	High	[K].NVTAQICIDK.[K]	1xCarbamidomethyl [C7]; 1xHexNAc(3)Hex(6)NeuAc(1) [N1]	1	1	2	P12109	P12109 [804-813]		0	3034.24	0	0.01	1e-17			1.73339e+06		Not Found	High	HexNAc(3)Hex(6)NeuAc(1)	0	804	High	n/a					8.11	550.8	313.3	313.3	7.81279e-09	1.83563e-10	0	0	4.63049e-07	1.08115e-08	0	0		33.26
FALSE	High	[R].IADTNITSIPQGLPPSLTELHLDGNK.[I]	1xHexNAc(4)Hex(3) [N5]	1	1	3	P07585	P07585 [207-232]		0	4042.92	0	0.01	1e-17			3.68848e+06		Not Found	High	HexNAc(4)Hex(3)	1	207	High	n/a					15.81	769.7	654.5	654.5	1.54298e-16	1.568e-17	0	0	9.14496e-15	9.30213e-16	0	0		61.22
FALSE	High	[R].IADTNITSIPQGLPPSLTELHLDGNK.[I]	1xHexNAc(4)Hex(3)NeuAc(1) [N5]	1	1	3	P07585	P07585 [207-232]		0	4334.02	0	0.01	1e-17			1.29942e+06		Not Found	High	HexNAc(4)Hex(3)NeuAc(1)	1	207	High	n/a					15.49	759.9	614.8	614.8	3.20006e-16	2.86803e-17	0	0	1.89662e-14	1.68416e-15	0	0		65.91
FALSE	High	[K].VVNSTTGPGEHLR.[N]	1xHexNAc(4)Hex(4) [N3]	1	1	2	P07996	P07996 [1065-1077]		0	2827.24	0	0.01	1e-17			372510		Not Found	High	HexNAc(4)Hex(4)	0	1065	High	n/a					4.41	316.2	161	161	3.92602e-05	9.90589e-05	9.44109e-05	0.000527704	0.00232159	0.000488568	0.000487377	0.00210526		13.88
FALSE	High	[R].EEQYNSTFR.[V]	1xHexNAc(4)Hex(4)Fuc(1) [N5]	1	1	6	P01860	P01860 [223-231]		0	2780.1	0	0.01	1e-17			1.61345e+06		Not Found	High	HexNAc(4)Hex(4)Fuc(1)	0	223	High	n/a					5.9	391.8	229.9	229.9	1.25125e-06	2.4395e-08	0	0	7.41538e-05	0.000207879	0.000206889	0.00110681		19.96
FALSE	High	[K].VDKDLQSLEDILHQVENK.[T]	1xHexNAc(4)Hex(4)NeuAc(1) [N17]	1	1	7	P02679	P02679 [62-79]		1	3874.72	0	0.01	1e-17			4.20524e+06		Not Found	High	HexNAc(4)Hex(4)NeuAc(1)	0	62	High	n/a					21.07	1052.4	753.1	753.1	8.45036e-22	1.72223e-22	0	0	5.00837e-20	1.02073e-20	0	0		67.89
FALSE	High	[R].MIENGSLSFLPTLR.[E]	1xHexNAc(4)Hex(5) [N4]	1	1	4	P21810	P21810 [267-280]		0	3200.42	0	0.01	1e-17			2.2428e+06		Not Found	High	HexNAc(4)Hex(5)	0	267	High	n/a					12.17	600.1	402	285.1	6.82626e-13	2.41591e-14	0	0	4.04579e-11	1.39524e-12	0	0		60.41
FALSE	High	[K].DLQSLEDILHQVENK.[T]	1xHexNAc(4)Hex(5) [N14]	1	1	2	P02679	P02679 [65-79]		0	3403.49	0	0.01	1e-17			1.49057e+06		Not Found	High	HexNAc(4)Hex(5)	0	65	High	n/a					19.39	911	466.6	466.6	4.07998e-20	7.68285e-21	0	0	2.41813e-18	4.51985e-19	0	0		69.06
FALSE	High	[R].ENGSFSGK.[N]	1xHexNAc(4)Hex(5)Fuc(1) [N2]	1	1	2	Q7Z7G0	Q7Z7G0 [877-884]		0	2594.01	0	0.01	1e-17			1.1551e+06		Not Found	High	HexNAc(4)Hex(5)Fuc(1)	0	877	High	n/a					7.04	440	232.2	232.2	9.10459e-08	2.07066e-09	0	0	5.39609e-06	1.21625e-07	0	0		10.16
FALSE	High	[R].NMTLFSDLVAEK.[F]	1xHexNAc(4)Hex(5)Fuc(1) [N1]	1	1	3	P12110	P12110 [785-796]		0	3136.33	0	0.01	1e-17			3529905		Not Found	High	HexNAc(4)Hex(5)Fuc(1)	0	785	High	n/a					8	563.3	318	318	9.94065e-09	2.49203e-10	0	0	5.89164e-07	1.46209e-08	0	0		56.55
FALSE	High	[K].NETLALPAESK.[T]	1xHexNAc(4)Hex(5)Fuc(1) [N1]	1	1	4	Q7Z7G0	Q7Z7G0 [313-323]		0	2941.26	0	0.01	1e-17			953982		Not Found	High	HexNAc(4)Hex(5)Fuc(1)	0	313	High	n/a					12.92	602	445.6	445.6	1.19707e-13	6.14684e-15	0	0	7.09482e-12	3.62279e-13	0	0		27.55
FALSE	High	[K].QVIQNVTHK.[D]	1xHexNAc(4)Hex(5)Fuc(1) [N5]	1	1	2	Q7Z7G0	Q7Z7G0 [255-263]		0	2835.24	0	0.01	1e-17			2.40226e+06		Not Found	High	HexNAc(4)Hex(5)Fuc(1)	0	255	High	n/a					12.49	621.3	440.1	440.1	3.24075e-13	1.3459e-14	0	0	1.92073e-11	7.78843e-13	0	0		10.99
FALSE	High	[R].VLPVNVTDYCQLVR.[Y]	1xCarbamidomethyl [C10]; 1xHexNAc(4)Hex(5)Fuc(1) [N5]	1	1	3	P35555	P35555 [444-457]		0	3444.52	0	0.01	1e-17			1.16523e+06		High	High	HexNAc(4)Hex(5)Fuc(1)	0	444	High	n/a					13.15	628.6	464.5	464.5	7.11684e-14	4.50009e-15	0	0	4.21802e-12	2.64148e-13	0	0		53.8
FALSE	High	[K].LGLSFNSISAVDNGSLANTPHLR.[E]	1xHexNAc(4)Hex(5)Fuc(1) [N13]	1	1	2	P07585	P07585 [250-272]		0	4151.88	0	0.01	1e-17			2.61788e+06		Not Found	High	HexNAc(4)Hex(5)Fuc(1)	0	250	High	n/a					20.71	1027.9	813.4	813.4	1.93953e-21	3.31189e-22	0	0	1.14952e-19	1.96289e-20	0	0		56.34
FALSE	High	[K].TPLTANITK.[S]	1xHexNAc(4)Hex(5)Fuc(1)NeuAc(1) [N6]	1	2	2	P01877	P01877 [200-208]		0	3018.29	0	0.01	1e-17			757626		Not Found	High	HexNAc(4)Hex(5)Fuc(1)NeuAc(1)	0	315	High	n/a					5.55	459.9	209.1	209.1	2.78662e-06	9.90589e-05	9.88533e-05	0.000547945	2.41925e-05	0.000105977	0.000105775	0.000565931		26.87
FALSE	High	[K].QVIQNVTHK.[D]	1xHexNAc(4)Hex(5)Fuc(1)NeuAc(1) [N5]	1	1	8	Q7Z7G0	Q7Z7G0 [255-263]		0	3126.34	0	0.01	1e-17			1.55856e+06		Not Found	High	HexNAc(4)Hex(5)Fuc(1)NeuAc(1)	0	255	High	n/a					13.41	637.6	480.5	480.5	3.89127e-14	2.2705e-15	0	0	2.30628e-12	1.3371e-13	0	0		13.1
FALSE	High	[R].MIENGSLSFLPTLR.[E]	1xHexNAc(4)Hex(5)Fuc(1)NeuAc(1) [N4]	1	1	5	P21810	P21810 [267-280]		0	3637.57	0	0.01	1e-17			1.72576e+06		Not Found	High	HexNAc(4)Hex(5)Fuc(1)NeuAc(1)	0	267	High	n/a					15.31	709.7	386.5	386.5	4.87411e-16	4.90154e-17	0	0	2.88879e-14	2.89352e-15	0	0		66.55
FALSE	High	[R].NMTLFSDLVAEK.[F]	1xHexNAc(4)Hex(5)Fuc(1)NeuAc(1) [N1]	1	1	8	P12110	P12110 [785-796]		0	3427.42	0	0.01	1e-17			5071497		Not Found	High	HexNAc(4)Hex(5)Fuc(1)NeuAc(1)	0	785	High	n/a					15.35	752.3	524.7	524.7	4.44378e-16	4.25336e-17	0	0	2.63375e-14	2.50229e-15	0	0		63.94
FALSE	High	[R].GLTFQQNASSMCVPDQDTAIR.[V]	1xCarbamidomethyl [C12]; 1xHexNAc(4)Hex(5)Fuc(1)NeuAc(1) [N7]	1	1	3	P01871	P01871 [203-223]		0	4398.81	0	0.01	1e-17			891777		Not Found	High	HexNAc(4)Hex(5)Fuc(1)NeuAc(1)	1	203	High	n/a					18.18	853.6	723.8	723.8	6.64539e-19	1.11024e-19	0	0	3.9386e-17	6.54845e-18	0	0		51.31
FALSE	High	[K].KLHINHNNLTESVGPLPK.[S]	1xHexNAc(4)Hex(5)Fuc(1)NeuAc(1) [N8]	1	1	3	P51884	P51884 [120-137]		1	4070.84	0	0.01	1e-17			1.51667e+06		Not Found	High	HexNAc(4)Hex(5)Fuc(1)NeuAc(1)	0	120	High	n/a					17.83	873.9	605.1	605.1	1.47615e-18	1.98192e-19	0	0	8.74889e-17	1.15995e-17	0	0		30.73
FALSE	High	[R].LAGKPTHVNVSVVMAEVDGTC.[Y]	1xCarbamidomethyl [C21]; 1xHexNAc(4)Hex(5)Fuc(1)NeuAc(2) [N9]	1	1	2	P01876	P01876 [332-352]		0	4534.91	0	0.01	1e-17			743271		Not Found	High	HexNAc(4)Hex(5)Fuc(1)NeuAc(2)	0	332	High	n/a					11.6	640	297.9	297.9	2.51587e-12	6.5692e-14	0	0	1.49111e-10	3.69485e-12	0	0		59.34
FALSE	High	[K].AFENVTDLQWLILDHNLLENSK.[I]	1xHexNAc(4)Hex(5)Fuc(1)NeuAc(2) [N4]	1	1	2	P51884	P51884 [85-106]		0	4963.17	0	0.01	1e-17			607612		Not Found	High	HexNAc(4)Hex(5)Fuc(1)NeuAc(2)	1	85	High	n/a					17.29	892.5	611	31	5.11624e-18	6.94526e-19	0	0	3.0323e-16	4.07244e-17	0	0		84.1
FALSE	High	[K].ALPQPQNVTSLLGCTH.[-]	1xCarbamidomethyl [C14]; 1xHexNAc(4)Hex(5)NeuAc(1) [N7]	1	1	3	P02790	P02790 [447-462]		0	3649.56	0	0.01	1e-17			2.53156e+06		Not Found	High	HexNAc(4)Hex(5)NeuAc(1)	0	447	High	n/a					7.54	429.9	244.7	244.7	2.87991e-08	8.17245e-10	0	0	1.70687e-06	4.85324e-08	0	0		59.21
FALSE	High	[R].LSLHRPALEDLLLGSEANLTCTLTGLR.[D]	1xCarbamidomethyl [C21]; 1xHexNAc(4)Hex(5)NeuAc(1) [N18]	1	1	4	P01876	P01876 [127-153]		0	4877.28	0	0.01	1e-17			1.51055e+06		Not Found	High	HexNAc(4)Hex(5)NeuAc(1)	0	127	High	n/a					14.26	695.6	556.2	556.2	5.43765e-15	4.48693e-16	0	0	3.22279e-13	2.66351e-14	0	0		79.27
FALSE	High	[R].IADTNITSIPQGLPPSLTELHLDGNK.[I]	1xHexNAc(4)Hex(5)NeuAc(1) [N5]	1	1	6	P07585	P07585 [207-232]		0	4658.12	0	0.01	1e-17			815371		High	High	HexNAc(4)Hex(5)NeuAc(1)	0	207	High	n/a					16.3	766.6	615.9	615.9	4.96551e-17	5.67246e-18	0	0	2.94297e-15	3.34183e-16	0	0		64.99
FALSE	High	[K].LISNCSK.[F]	1xCarbamidomethyl [C5]; 1xHexNAc(4)Hex(5)NeuAc(2) [N4]	1	1	3	P05156	P05156 [491-497]		0	3026.19	0	0.01	1e-17			356003		Not Found	High	HexNAc(4)Hex(5)NeuAc(2)	0	491	High	n/a					4.05	311.1	143.9	143.9	8.87157e-05	0.000186986	0.00018596	0.00051948	0.000415524	0.000207879	0.000199661	0.00106895		14.55
FALSE	High	[R].QLEEFLNQSSPFYFWMNGDR.[I]	1xHexNAc(4)Hex(5)NeuAc(2) [N7]	1	1	2	P10909	P10909 [139-158]		0	4712.9	0	0.01	1e-17			228942		Not Found	High	HexNAc(4)Hex(5)NeuAc(2)	1	139	High	n/a					10.34	540.9	387.1	387.1	4.61775e-11	1.03118e-12	0	0	2.73685e-09	5.94073e-11	0	0		95.37
FALSE	High	[R].LQNNENNISCVER.[G]	1xCarbamidomethyl [C10]; 1xHexNAc(4)Hex(5)NeuAc(2) [N7]	1	1	2	Q03591	Q03591 [120-132]		0	3794.51	0	0.01	1e-17			727895		High	High	HexNAc(4)Hex(5)NeuAc(2)	0	120	High	n/a					9.52	581.5	354.3	354.3	3.01626e-10	5.58169e-12	0	0	1.78768e-08	3.29187e-10	0	0		29.71
FALSE	High	[K].VSNQTLSLFFTVLQDVPVR.[D]	1xHexNAc(4)Hex(5)NeuAc(2) [N3]	1	1	2	P01023	P01023 [1422-1440]		0	4367.95	0	0.01	1e-17			403442		Not Found	High	HexNAc(4)Hex(5)NeuAc(2)	0	1422	High	n/a					12.21	604.2	501	501	6.10312e-13	2.24321e-14	0	0	3.6172e-11	1.29565e-12	0	0		100.82
FALSE	High	[R].GTFTDCALANMTEQIR.[Q]	1xCarbamidomethyl [C6]; 1xHexNAc(4)Hex(5)NeuAc(2) [N10]	1	1	7	P12110	P12110 [131-146]		0	4032.61	0	0.01	1e-17			2.031e+06		Not Found	High	HexNAc(4)Hex(5)NeuAc(2)	1	131	High	n/a					12.66	628.5	381.7	381.7	2.17753e-13	9.91614e-15	0	0	1.29058e-11	5.70293e-13	0	0		66.32
FALSE	High	[K].GAFISNFSMTVDGK.[T]	1xHexNAc(4)Hex(5)NeuAc(2) [N6]	1	1	4	P19823	P19823 [113-126]		0	3678.48	0	0.01	1e-17			1.16708e+06		Not Found	High	HexNAc(4)Hex(5)NeuAc(2)	0	113	High	n/a					10.13	629.3	300.8	300.8	7.49832e-11	1.75896e-12	0	0	4.44412e-09	1.0368e-10	0	0		63.77
FALSE	High	[K].MLNTSSLLEQLNEQFNWVSR.[L]	1xHexNAc(4)Hex(5)NeuAc(2) [N3]	1	1	2	P10909	P10909 [352-371]		0	4613.96	0	0.01	1e-17			386344		Not Found	High	HexNAc(4)Hex(5)NeuAc(2)	1	352	High	n/a					15.52	751.1	529.3	289.5	3.03907e-16	2.78227e-17	0	0	1.8012e-14	1.6364e-15	0	0		101.08
FALSE	High	[K].VTQNLTLIEESLTSEFIHDIDR.[E]	1xHexNAc(4)Hex(5)NeuAc(2) [N4]	1	1	3	P36955	P36955 [282-303]		0	4778.08	0	0.01	1e-17			832205		Not Found	High	HexNAc(4)Hex(5)NeuAc(2)	0	282	High	n/a					17.18	804.8	513.9	513.9	6.64539e-18	9.00507e-19	0	0	3.9386e-16	5.29142e-17	0	0		93.2
FALSE	High	[R].PALEDLLLGSEANLTCTLTGLR.[D]	1xCarbamidomethyl [C16]; 1xHexNAc(4)Hex(5)NeuAc(2) [N13]	1	1	6	P01876	P01876 [132-153]		0	4562.01	0	0.01	1e-17			1.02468e+06		Not Found	High	HexNAc(4)Hex(5)NeuAc(2)	0	132	High	n/a					18.24	859.7	578.9	578.9	5.76444e-19	9.40612e-20	0	0	3.41647e-17	5.53166e-18	0	0		99.12
FALSE	High	[K].EHEGAIYPDNTTDFQR.[A]	1xHexNAc(4)Hex(5)NeuAc(2) [N10]	1	1	2	P00450	P00450 [129-144]		0	4097.61	0	0.01	1e-17			1.06311e+06		Not Found	High	HexNAc(4)Hex(5)NeuAc(2)	0	129	High	n/a					19.64	942.2	647.4	647.4	2.30308e-20	4.04814e-21	0	0	1.36499e-18	2.38977e-19	0	0		38.29
FALSE	High	[R].DQCIVDDITYNVNDTFHK.[R]	1xCarbamidomethyl [C3]; 1xHexNAc(4)Hex(5)NeuAc(2) [N13]	1	1	2	P02751	P02751 [516-533]		0	4401.76	0	0.01	1e-17			846794		Not Found	High	HexNAc(4)Hex(5)NeuAc(2)	0	516	High	n/a					19.57	984	658.8	658.8	2.67696e-20	4.75234e-21	0	0	1.58658e-18	2.80785e-19	0	0		64.9
FALSE	High	[K].MLNTSSLLEQLNEQFNWVSR.[L]	1xOxidation [M1]; 1xHexNAc(4)Hex(6)NeuAc(1) [N3]	1	1	2	P10909	P10909 [352-371]		0	4500.91	0	0.01	1e-17			457343		Not Found	High	HexNAc(4)Hex(6)NeuAc(1)	-1	352	High	n/a					2.44	311.4	131.6	131.6	0.00364193	0.0013555	0.00134868	0.00249626	0.177786	0.00343387	0.0034326	0.0132353		91.32
FALSE	High	[R].GPPGVNGTQGFQGCPGQR.[G]	1xCarbamidomethyl [C14]; 1xHexNAc(4)Hex(6)NeuAc(1) [N6]	1	1	2	P12111	P12111 [2074-2091]		0	3889.57	0	0.01	1e-17			932594		Not Found	High	HexNAc(4)Hex(6)NeuAc(1)	0	2074	High	n/a					3.95	362.2	165.6	165.6	0.000111623	0.000186986	0.000185408	0.000517866	0.00657434	0.000768566	0.000764526	0.0030785		28.42
FALSE	High	[R].PALEDLLLGSEANLTCTLTGLR.[D]	1xCarbamidomethyl [C16]; 1xHexNAc(4)Hex(7)NeuAc(1) [N13]	1	1	2	P01876	P01876 [132-153]		0	4595.02	0	0.01	1e-17			171315		Not Found	High	HexNAc(4)Hex(7)NeuAc(1)	0	132	High	n/a					12.92	668.9	557.3	557.3	1.21116e-13	6.23094e-15	0	0	7.17829e-12	3.67363e-13	0	0		99.54
FALSE	High	[K].VDKDLQSLEDILHQVENK.[T]	1xHexNAc(5)Hex(3)Fuc(1)NeuAc(1) [N17]	1	1	3	P02679	P02679 [62-79]		1	4061.81	0	0.01	1e-17			752962		Not Found	High	HexNAc(5)Hex(3)Fuc(1)NeuAc(1)	0	62	High	n/a					17.7	919.3	599.2	599.2	2.01155e-18	2.47286e-19	0	0	1.19221e-16	1.43414e-17	0	0		67.61
FALSE	High	[R].MIENGSLSFLPTLR.[E]	1xHexNAc(5)Hex(4)Fuc(1) [N4]	1	1	4	P21810	P21810 [267-280]		0	3387.5	0	0.01	1e-17			2.92632e+06		High	High	HexNAc(5)Hex(4)Fuc(1)	0	267	High	n/a					7.89	491.5	281.2	281.2	1.29876e-08	3.40027e-10	0	0	7.69752e-07	2.0007e-08	0	0		60.37
FALSE	High	[R].FENQTGFPPPDSR.[F]	1xHexNAc(5)Hex(4)Fuc(1) [N3]	1	1	2	P13611	P13611 [328-340]		0	3301.35	0	0.01	1e-17			441038		Not Found	High	HexNAc(5)Hex(4)Fuc(1)	0	328	High	n/a					9.99	543.3	395.1	395.1	1.01387e-10	2.23659e-12	0	0	6.00901e-09	1.32097e-10	0	0		26.84
FALSE	High	[K].NETLALPAESK.[T]	1xHexNAc(5)Hex(4)Fuc(1) [N1]	1	1	4	Q7Z7G0	Q7Z7G0 [313-323]		0	2982.28	0	0.01	1e-17			1.26162e+06		Not Found	High	HexNAc(5)Hex(4)Fuc(1)	0	313	High	n/a					9.78	578.2	430.2	430.2	1.64101e-10	3.36277e-12	0	0	9.72596e-09	1.95423e-10	0	0		27.68
FALSE	High	[K].QVIQNVTHK.[D]	1xHexNAc(5)Hex(4)Fuc(1) [N5]	1	1	3	Q7Z7G0	Q7Z7G0 [255-263]		0	2876.27	0	0.01	1e-17			4.55756e+06		Not Found	High	HexNAc(5)Hex(4)Fuc(1)	0	255	High	n/a					13.74	727.2	377.9	377.9	1.81254e-14	1.118e-15	0	0	1.07426e-12	6.55531e-14	0	0		11.02
FALSE	High	[K].QVIQNVTHK.[D]	1xHexNAc(5)Hex(4)Fuc(1)NeuAc(1) [N5]	1	1	5	Q7Z7G0	Q7Z7G0 [255-263]		0	3167.36	0	0.01	1e-17			1.38762e+06		Not Found	High	HexNAc(5)Hex(4)Fuc(1)NeuAc(1)	0	255	High	n/a					10.6	589.7	342.2	342.2	2.50998e-11	5.61923e-13	0	0	1.48762e-09	3.20543e-11	0	0		13.17
FALSE	High	[R].NMTLFSDLVAEK.[F]	1xHexNAc(5)Hex(4)Fuc(1)NeuAc(1) [N1]	1	1	5	P12110	P12110 [785-796]		0	3468.45	0	0.01	1e-17			1899537		Not Found	High	HexNAc(5)Hex(4)Fuc(1)NeuAc(1)	0	785	High	n/a					13.92	685.9	455.7	455.7	1.19707e-14	8.10407e-16	0	0	7.09482e-13	4.79997e-14	0	0		64.04
FALSE	High	[K].MLNTSSLLEQLNEQFNWVSR.[L]	1xHexNAc(5)Hex(4)Fuc(1)NeuAc(1) [N3]	1	1	3	P10909	P10909 [352-371]		0	4509.95	0	0.01	1e-17			478566		Not Found	High	HexNAc(5)Hex(4)Fuc(1)NeuAc(1)	0	352	High	n/a					16.2	807.7	583.2	583.2	6.30287e-17	7.35472e-18	0	0	3.73559e-15	4.33043e-16	0	0		91.36
FALSE	High	[K].ELPGVCNETMMALWEECKPCLK.[Q]	3xCarbamidomethyl [C6; C17; C20]; 1xHexNAc(5)Hex(4)Fuc(1)NeuAc(1) [N7]	1	1	4	P10909	P10909 [97-118]		0	4795.97	0	0.01	1e-17			1.16214e+06		Not Found	High	HexNAc(5)Hex(4)Fuc(1)NeuAc(1)	1	97	High	n/a					18	876	602.9	602.9	1.00384e-18	1.59791e-19	0	0	5.94958e-17	9.41482e-18	0	0		66.05
FALSE	High	[R].TVYLYPNQTGLPDPLSR.[H]	1xHexNAc(5)Hex(4)Fuc(1)NeuAc(2) [N7]	1	1	5	P16112	P16112 [652-668]		0	4325.86	0	0.01	1e-17			1.41217e+06		High	High	HexNAc(5)Hex(4)Fuc(1)NeuAc(2)	0	652	High	n/a					14.88	720.6	548.8	548.8	1.3305e-15	1.07995e-16	0	0	7.88561e-14	6.37511e-15	0	0		69.34
FALSE	High	[K].VHINTTSDSILLK.[F]	1xHexNAc(5)Hex(4)NeuAc(1) [N4]	1	1	2	Q7Z7G0	Q7Z7G0 [41-53]		0	3395.51	0	0.01	1e-17			2.30221e+06		Not Found	High	HexNAc(5)Hex(4)NeuAc(1)	0	41	High	n/a					19.98	959.1	555.3	555.3	1.03666e-20	1.99286e-21	0	0	6.14409e-19	1.18113e-19	0	0		39.83
FALSE	High	[R].GTAGNALMDGASQLMGENR.[T]	1xOxidation [M15]; 1xHexNAc(5)Hex(5)Fuc(1) [N18]	1	1	2	P02675	P02675 [377-395]		0	3880.57	0	0.01	1e-17			892605		Not Found	High	HexNAc(5)Hex(5)Fuc(1)	0	377	High	n/a					4.4	420.9	283.6	137.5	3.9743e-05	9.90589e-05	9.43396e-05	0.000527148	0.00235009	0.000488568	0.000487092	0.00210305		46.66
FALSE	High	[K].VVLHPNYSQVDIGLIK.[L]	1xHexNAc(5)Hex(5)Fuc(1)NeuAc(1) [N6]	1	1	4	P00738	P00738 [236-251]		0	4057.83	0	0.01	1e-17			1.40626e+06		Not Found	High	HexNAc(5)Hex(5)Fuc(1)NeuAc(1)	0	236	High	n/a					17.34	893.6	557.7	557.7	4.56582e-18	6.1995e-19	0	0	2.70608e-16	3.62309e-17	0	0		59.04
FALSE	High	[R].QQQHLFGSNVTDCSGNFCLFR.[S]	2xCarbamidomethyl [C13; C18]; 1xHexNAc(5)Hex(5)Fuc(1)NeuAc(1) [N9]	1	1	3	P02787	P02787 [622-642]		0	4777.94	0	0.01	1e-17			1.53304e+06		Not Found	High	HexNAc(5)Hex(5)Fuc(1)NeuAc(1)	-1	622	High	n/a					19.94	1032	723.6	723.6	1.16073e-20	2.06218e-21	0	0	6.87945e-19	1.22222e-19	0	0		65.29
FALSE	High	[K].VDKDLQSLEDILHQVENK.[T]	1xHexNAc(5)Hex(5)Fuc(1)NeuAc(1) [N17]	1	1	6	P02679	P02679 [62-79]		1	4385.91	0	0.01	1e-17			3.13333e+06		Not Found	High	HexNAc(5)Hex(5)Fuc(1)NeuAc(1)	0	62	High	n/a					19.73	1043.5	681	681	1.8791e-20	3.34179e-21	0	0	1.11371e-18	1.98061e-19	0	0		73.31
FALSE	High	[R].PALEDLLLGSEANLTCTLTGLR.[D]	1xCarbamidomethyl [C16]; 1xHexNAc(5)Hex(5)NeuAc(2) [N13]	1	1	2	P01876	P01876 [132-153]		0	4765.09	0	0.01	1e-17			190811		Not Found	High	HexNAc(5)Hex(5)NeuAc(2)	0	132	High	n/a					14.24	676.3	496.2	496.2	5.76444e-15	4.76167e-16	0	0	3.41647e-13	2.81822e-14	0	0		98.82
FALSE	High	[R].PALEDLLLGSEANLTCTLTGLR.[D]	1xCarbamidomethyl [C16]; 1xHexNAc(5)Hex(6) [N13]	1	1	2	P01876	P01876 [132-153]		0	4344.95	0	0.01	1e-17			334547		Not Found	High	HexNAc(5)Hex(6)	-1	132	High	n/a					10.72	594.3	436.7	436.7	1.92524e-11	4.05694e-13	0	0	1.14105e-09	2.32399e-11	0	0		91.27
FALSE	High	[R].PALEDLLLGSEANLTCTLTGLR.[D]	1xCarbamidomethyl [C16]; 1xHexNAc(5)Hex(6)Fuc(1) [N13]	1	1	2	P01876	P01876 [132-153]		0	4491.01	0	0.01	1e-17			717118		Not Found	High	HexNAc(5)Hex(6)Fuc(1)	1	132	High	n/a					12.2	640.4	416.1	416.1	6.37406e-13	2.32646e-14	0	0	3.77778e-11	1.341e-12	0	0		90.38
FALSE	High	[R].NEEYNK.[S]	1xHexNAc(5)Hex(6)Fuc(1)NeuAc(3) [N5]	1	1	3	P02763	P02763 [52-57]		0	3803.41	0	0.01	1e-17			630313		Not Found	High	HexNAc(5)Hex(6)Fuc(1)NeuAc(3)	0	52	High	n/a					5.45	395.9	147.2	147.2	3.52132e-06	9.90589e-05	9.83187e-05	0.00054407	0.000208659	0.000207879	0.000202368	0.00108108		15.32
FALSE	High	[K].DLQSLEDILHQVENK.[T]	1xHexNAc(5)Hex(8) [N14]	1	1	3	P02679	P02679 [65-79]		0	4092.73	0	0.01	1e-17			3033494		Not Found	High	HexNAc(5)Hex(8)	0	65	High	n/a					6.31	429.7	201.3	201.3	4.84603e-07	9.58133e-09	0	0	2.87207e-05	0.000105977	0.000105396	0.00056338		67.56
FALSE	High	[R].TVYVHANQTGYPDPSSR.[Y]	1xHexNAc(5)Hex(8)Fuc(1) [N7]	1	1	2	P16112	P16112 [327-343]		0	4349.77	0	0.01	1e-17			251964		High	High	HexNAc(5)Hex(8)Fuc(1)	-1	327	High	n/a					14.37	736.7	550.7	550.7	4.27713e-15	3.44637e-16	0	0	2.53497e-13	2.05437e-14	0	0		26.42
FALSE	High	[K].QVIQNVTHK.[D]	1xHexNAc(6)Hex(3)Fuc(1) [N5]	1	1	2	Q7Z7G0	Q7Z7G0 [255-263]		0	2917.29	0	0.01	1e-17			2.65163e+06		Not Found	High	HexNAc(6)Hex(3)Fuc(1)	0	255	High	n/a					13.25	604.6	400.5	400.5	5.68176e-14	3.59167e-15	0	0	3.36748e-12	2.10779e-13	0	0		11.08
FALSE	High	[K].LGLSFNSISAVDNGSLANTPHLR.[E]	1xHexNAc(6)Hex(3)Fuc(1) [N13]	1	1	2	P07585	P07585 [250-272]		0	4233.93	0	0.01	1e-17			1.77788e+06		Not Found	High	HexNAc(6)Hex(3)Fuc(1)	1	250	High	n/a					18.47	907.1	639.1	639.1	3.38318e-19	5.47207e-20	0	0	2.00515e-17	3.19826e-18	0	0		56.38
FALSE	High	[K].KKEDALNETR.[E]	1xHexNAc(6)Hex(3)Fuc(1)NeuAc(1) [N7]	1	1	2	P10909	P10909 [80-89]		2	3345.42	0	0.01	1e-17			709666		Not Found	High	HexNAc(6)Hex(3)Fuc(1)NeuAc(1)	0	80	High	n/a					4.13	365.1	56	56	7.4338e-05	0.000186986	0.000186324	0.000520562	0.00438761	0.000768566	0.000768492	0.00309917		10.18
FALSE	High	[K].QVIQNVTHK.[D]	1xHexNAc(6)Hex(3)Fuc(1)NeuAc(1) [N5]	1	1	5	Q7Z7G0	Q7Z7G0 [255-263]		0	3208.39	0	0.01	1e-17			679704		Not Found	High	HexNAc(6)Hex(3)Fuc(1)NeuAc(1)	0	255	High	n/a					9.19	559.5	357.4	357.4	6.41882e-10	1.3093e-11	0	0	3.80431e-08	7.72555e-10	0	0		13.37
FALSE	High	[K].MLNTSSLLEQLNEQFNWVSR.[L]	1xHexNAc(6)Hex(3)Fuc(1)NeuAc(1) [N3]	1	1	2	P10909	P10909 [352-371]		0	4550.97	0	0.01	1e-17			911005		Not Found	High	HexNAc(6)Hex(3)Fuc(1)NeuAc(1)	0	352	High	n/a					12.63	626.1	437.4	437.4	2.35191e-13	1.05414e-14	0	0	1.39393e-11	6.08191e-13	0	0		91.42
FALSE	High	[R].TVYLYPNQTGLPDPLSR.[H]	1xHexNAc(6)Hex(6)Fuc(1) [N7]	1	1	4	P16112	P16112 [652-668]		0	4270.85	0	0.01	1e-17			4.67868e+06		Not Found	High	HexNAc(6)Hex(6)Fuc(1)	0	652	High	n/a					15.04	760.8	530.3	530.3	9.11058e-16	8.63278e-17	0	0	5.39967e-14	5.07733e-15	0	0		62.1
FALSE	High	[R].LANLTQGEDQYYLR.[V]	1xHexNAc(6)Hex(7) [N3]	1	1	4	P10909	P10909 [372-385]		0	4036.68	0	0.01	1e-17			647182		High	High	HexNAc(6)Hex(7)	0	372	High	n/a					8.38	560.2	369.8	369.8	4.20097e-09	9.77435e-11	0	0	2.48984e-07	5.69013e-09	0	0		54.82
FALSE	High	[R].TVYLYPNQTGLPDPLSR.[H]	1xHexNAc(6)Hex(7) [N7]	1	1	4	P16112	P16112 [652-668]		0	4286.85	0	0.01	1e-17			1.06109e+06		Not Found	High	HexNAc(6)Hex(7)	0	652	High	n/a					15.23	732.6	558.2	558.2	5.86584e-16	5.90244e-17	0	0	3.47657e-14	3.46533e-15	0	0		62.08
FALSE	High	[R].TVYLYPNQTGLPDPLSR.[H]	1xHexNAc(7)Hex(6) [N7]	1	1	3	P16112	P16112 [652-668]		0	4327.87	0	0.01	1e-17			1.6098e+06		Not Found	High	HexNAc(7)Hex(6)	0	652	High	n/a					14.25	705.5	563.8	563.8	5.62634e-15	4.64091e-16	0	0	3.33463e-13	2.75096e-14	0	0		68.89
FALSE	High	[K].EEEEEEEEEQLNQTLAEMK.[A]	1xOxidation [M18]; 1xHexNAc(8)Hex(5) [N12]	1	1	3	Q8IY81	Q8IY81 [358-376]		0	4787.89	0	0.01	1e-17			2.63773e+06		Not Found	High	HexNAc(8)Hex(5)	0	358	High	n/a					1.17	305.4	45.6	45.6	0.067841	0.00272575	0.00271978	0.00722195	0.80687	0.0164875	0.016486	0.0654248		53.4
FALSE	High	[K].VDKDLQSLEDILHQVENK.[T]	1xHexNAc(4)Hex(5)NeuAc(1) [N17]	1	1	17	P02679	P02679 [62-79]		1	4036.77	0	0.013	0.00959102	0	601736	47378704		High	High	HexNAc(4)Hex(5)NeuAc(1)	0	62	High	n/a					21.83	1051.3	567.6	567.6	1.48154e-22	2.56886e-23	0	0	8.7808e-21	1.52252e-21	0	0		67.71
FALSE	High	[K].VDKDLQSLEDILHQVENK.[T]	1xHexNAc(4)Hex(5)NeuAc(2) [N17]	1	1	8	P02679	P02679 [62-79]		1	4327.87	0	0.016	0.0146258	0	229284	14787291		Peak Found	High	HexNAc(4)Hex(5)NeuAc(2)	0	62	High	n/a					20.99	1033.1	693.3	693.3	1.01466e-21	1.93845e-22	0	0	6.01371e-20	1.14888e-20	0	0		72.69
FALSE	High	[R].GTAGNALMDGASQLMGENR.[T]	1xOxidation [M]; 1xHexNAc(4)Hex(5)NeuAc(2) [N18]	1	1	12	P02675	P02675 [377-395]		0	4113.63	0	0.019	0.0218348	0	132071	6.98095e+06		Peak Found	High	HexNAc(4)Hex(5)NeuAc(2)	0	377	High	n/a					13.09	617.8	419.8	237.6	8.18668e-14	4.90859e-15	0	0	4.85209e-12	2.88154e-13	0	0		51.07
FALSE	High	[R].GGNVTLPCK.[F]	1xCarbamidomethyl [C8]; 1xHexNAc(5)Hex(5)NeuAc(1) [N3]	1	1	3	P10915	P10915 [54-62]		0	3062.24	0	5.446	0.0302595	0	1.51514e+06	278231		High	High	HexNAc(5)Hex(5)NeuAc(1)	0	54	High	n/a					5.36	343.2	193.3	193.3	4.35691e-06	9.90589e-05	9.78569e-05	0.000542005	0.00025816	0.000207879	0.000201471	0.00107701		24.14
FALSE	High	[R].TVYLYPNQTGLPDPLSR.[H]	1xHexNAc(2)Hex(11) [N7]	1	1	3	P16112	P16112 [652-668]		0	4122.74	0	5.98	0.0458612	0	3.72757e+06	623348		High	Peak Found	HexNAc(2)Hex(11)	0	652	High	n/a					12.06	604.2	444.3	444.3	8.65178e-13	2.96125e-14	0	0	5.12775e-11	1.71366e-12	0	0		71.09
FALSE	High	[R].GGNVTLPCK.[F]	1xCarbamidomethyl [C8]; 1xHexNAc(5)Hex(3)Fuc(1) [N3]	1	1	2	P10915	P10915 [54-62]		0	2593.1	0	6.413	0.0217048	0	1.17311e+06	182915		High	Peak Found	HexNAc(5)Hex(3)Fuc(1)	0	54	High	n/a					5.89	465.1	231.3	231.3	1.2736e-06	2.45206e-08	0	0	7.54781e-05	0.000207879	0.000206868	0.00110619		18.8
FALSE	High	[R].IAEAMLQTTTRPNQTPNSK.[L]	1xHexNAc(4)Hex(4) [N13]	1	1	2	Q92954	Q92954 [1068-1086]		0	3561.6	0	100	1e-17		170510			High	Not Found	HexNAc(4)Hex(4)	0	1068	High	n/a					9.63	595	358.2	358.2	2.34698e-10	4.37223e-12	0	0	1.39101e-08	2.55614e-10	0	0		15.6
FALSE	High	[R].TVYVHANQTGYPDPSSR.[Y]	1xHexNAc(6)Hex(4)NeuAc(1) [N7]	1	1	3	P16112	P16112 [327-343]		0	4049.68	0	100	1e-17		287616			High	High	HexNAc(6)Hex(4)NeuAc(1)	1	327	High	n/a					12.38	611.1	381.7	381.7	4.12372e-13	1.58142e-14	0	0	2.44405e-11	9.12143e-13	0	0		24.09
FALSE	High	[R].TVYVHANQTGYPDPSSR.[Y]	1xHexNAc(4)Hex(3)Fuc(1) [N7]	1	1	3	P16112	P16112 [327-343]		0	3336.43	0	100	1e-17		301880			High	Not Found	HexNAc(4)Hex(3)Fuc(1)	0	327	High	n/a					21.29	1010.6	757.6	757.6	5.0798e-22	1.13374e-22	0	0	3.0107e-20	6.71947e-21	0	0		24.85
FALSE	High	[K].LDAPTNLQFVNETDSTVLVR.[W]	1xHexNAc(5)Hex(4)Fuc(1)NeuAc(1) [N11]	1	1	2	P02751	P02751 [997-1016]		0	4332.91	0	100	1e-17		507067			High	High	HexNAc(5)Hex(4)Fuc(1)NeuAc(1)	1	997	High	n/a					19.33	980.5	778.3	778.3	4.66949e-20	8.33591e-21	0	0	2.76752e-18	4.90848e-19	0	0		61.86
FALSE	High	[R].DQCIVDDITYNVNDTFHK.[R]	1xCarbamidomethyl [C3]; 1xHexNAc(4)Hex(4)Fuc(1)NeuAc(1) [N13]	1	1	2	P02751	P02751 [516-533]		0	4094.67	0	100	1e-17		540248			High	Not Found	HexNAc(4)Hex(4)Fuc(1)NeuAc(1)	0	516	High	n/a					17.97	857.1	597.1	597.1	1.06454e-18	1.68866e-19	0	0	6.30934e-17	9.95895e-18	0	0		59.18
FALSE	High	[K].LLQVVYLHSNNITK.[V]	1xHexNAc(5)Hex(4)Fuc(1)NeuAc(1) [N11]	1	1	2	P21810	P21810 [301-314]		0	3742.69	0	100	1e-17		569992			High	Not Found	HexNAc(5)Hex(4)Fuc(1)NeuAc(1)	0	301	High	n/a					15.55	721.5	401.2	401.2	2.79426e-16	2.48941e-17	0	0	1.6561e-14	1.4596e-15	0	0		43.71
FALSE	High	[R].TVYVHANQTGYPDPSSR.[Y]	1xHexNAc(5)Hex(3)Fuc(1) [N7]	1	1	5	P16112	P16112 [327-343]		0	3539.51	0	100	1e-17		724130			High	Not Found	HexNAc(5)Hex(3)Fuc(1)	0	327	High	n/a					21.64	1010.3	741.9	741.9	2.30308e-22	4.88445e-23	0	0	1.36499e-20	2.89492e-21	0	0		24.95
FALSE	High	[R].GGNVTLPCK.[F]	1xCarbamidomethyl [C8]; 1xHexNAc(5)Hex(4)Fuc(1)NeuAc(2) [N3]	1	1	2	P10915	P10915 [54-62]		0	3337.34	0	100	1e-17		755100			High	Not Found	HexNAc(5)Hex(4)Fuc(1)NeuAc(2)	0	54	High	n/a					6.43	421.2	249	249	3.74628e-07	7.01888e-09	0	0	2.2203e-05	4e-07	0	0		26.69
FALSE	High	[R].TVYVHANQTGYPDPSSR.[Y]	1xHexNAc(2)Hex(5) [N7]	1	1	3	P16112	P16112 [327-343]		0	3108.32	0	100	1e-17		764682			High	Not Found	HexNAc(2)Hex(5)	0	327	High	n/a					23.29	1125.7	908.7	908.7	5.0798e-24	1.24436e-24	0	0	3.0107e-22	7.37507e-23	0	0		24.52
FALSE	High	[R].HNSTGCLR.[M]	1xCarbamidomethyl [C6]; 1xHexNAc(4)Hex(4)Fuc(1)NeuAc(1) [N2]	1	1	5	P10909	P10909 [290-297]		0	2842.12	0	100	1e-17		775714			High	High	HexNAc(4)Hex(4)Fuc(1)NeuAc(1)	0	290	High	n/a					5.19	413	74.9	74.9	6.43097e-06	9.90589e-05	9.70685e-05	0.000537634	0.000381007	0.000207879	0.00019994	0.00106952		9.65
FALSE	High	[K].LDAPTNLQFVNETDSTVLVR.[W]	1xHexNAc(5)Hex(4)Fuc(1) [N11]	1	1	3	P02751	P02751 [997-1016]		0	4041.82	0	100	1e-17		1.11107e+06			High	High	HexNAc(5)Hex(4)Fuc(1)	0	997	High	n/a					20.09	957.1	717.5	717.5	8.18668e-21	1.62194e-21	0	0	4.85209e-19	9.61292e-20	0	0		56.7
FALSE	High	[R].HNSTGCLR.[M]	1xCarbamidomethyl [C6]; 1xHexNAc(4)Hex(5)Fuc(1) [N2]	1	1	2	P10909	P10909 [290-297]		0	2713.08	0	100	1e-17		1.27522e+06			High	High	HexNAc(4)Hex(5)Fuc(1)	0	290	High	n/a					4.42	376.7	46.8	46.8	3.76689e-05	9.90589e-05	9.45001e-05	0.000527983	0.00222767	0.000488568	0.000487852	0.00210637		9.36
FALSE	High	[R].TVYVHANQTGYPDPSSR.[Y]	1xHexNAc(6)Hex(4) [N7]	1	1	2	P16112	P16112 [327-343]		0	3758.58	0	100	1e-17		1.48954e+06			High	Not Found	HexNAc(6)Hex(4)	0	327	High	n/a					17.37	863	657	657	4.2652e-18	5.86452e-19	0	0	2.5279e-16	3.43909e-17	0	0		25.16
